# Supplementary material for: OVOL1 Promotes Proliferation and Metastasis of Non‐Small Cell Lung Cancer by Regulating APOE‐Mediated Cholesterol Metabolism
Source: J Cell Mol Med. 2025 May 28;29(11):e70634. doi: 10.1111/jcmm.70634 (PMC12119240; doi:10.1111/jcmm.70634)
Supplement: Supplementary file 3 — Table S2. [file JCMM-29-e70634-s002.xlsx]

## Sheet: Sheet1
Supplementary table 2 ：Proteins identified by protein mass spectrometry
Accession	Gene Name	Abundances NC1	Abundances NC2	Abundances NC3	Abundances KD1	Abundances KD2	Abundances KD3	KD/NC	log2FC	P value
Q96FN5	KIF12	32	31.5	36.9	44.8	53.3	401.5	4.9761	2.31501	0.320793
O43761	SYNGR3	46.1	49.7	46.1	48.3	46.1	363.7	3.22833	1.69079	0.374344
Q9Y6M1	IGF2BP2	44.8	47.8	56.3	58.5	76.4	316.2	3.02955	1.5991	0.292384
Q15800	MSMO1	53.6	51.1	51.8	162.6	138.2	142.7	2.83387	1.50277	0.000221504
P20929	NEB	48.1	55.9	55	65	87.2	288.8	2.77358	1.47175	0.257417
Q01581	HMGCS1	56	55.5	56.1	151	140.2	141.2	2.57995	1.36734	1.38692e-05
Q9NV92	NDFIP2	56.4	58.6	56.6	144.4	145.2	138.8	2.4965	1.31991	2.30064e-06
Q14534	SQLE	58.5	57.4	56.8	148.2	142.7	136.4	2.47423	1.30698	1.61163e-05
Q8NEF3	CCDC112	53.7	50.5	70.3	174.5	55.2	195.8	2.4384	1.28593	0.131173
P37268	FDFT1	60.5	59.6	58.7	142.5	138.3	140.4	2.3557	1.23616	4.25435e-07
Q9Y287	ITM2B	64.6	64	60	143.7	135.3	132.4	2.18134	1.12521	3.57078e-05
Q9BXS4	TMEM59	64.5	60.5	64.4	133.7	142.3	134.7	2.16843	1.11665	1.66228e-05
O00767	SCD	66	62.7	65.1	137.9	136.4	131.9	2.09598	1.06762	4.22873e-06
P02787	TF	55	74.1	66.2	139.8	132.5	132.4	2.0722	1.05116	0.000324127
Q16850	CYP51A1	66.5	66.4	66.6	138.5	129.8	132.2	2.00752	1.00541	1.33654e-05
Q9H7F4	TMEM185B	61.7	67.7	71.4	110.3	92.1	196.8	1.98805	0.991352	0.110959
Q96LW2	RSKR	69.3	61.9	70.3	69.4	90.1	239	1.97767	0.9838	0.286841
Q9BT67	NDFIP1	66.5	68.9	66.4	138.5	125.9	133.7	1.97275	0.980205	6.4095e-05
P04035	HMGCR	69.2	68.2	65.3	136.7	133.5	127	1.95955	0.97052	3.0262e-05
P08962	CD63	70.8	67.8	73.4	137.4	114	136.7	1.83066	0.872364	0.00171365
P54710	FXYD2	68.9	70.5	72.9	128.4	125.1	134.2	1.82619	0.868836	3.58602e-05
Q96FC7	PHYHIPL	69.9	70	76.3	81.5	90.7	211.8	1.77613	0.82874	0.254119
O60637	TSPAN3	71.6	72.5	72.7	130.6	112.9	139.7	1.76753	0.821733	0.00214236
Q15392	DHCR24	76.9	70.4	70.3	129.3	129.5	123.6	1.75735	0.813404	4.68202e-05
P01130	LDLR	72.1	74.1	71.4	130.4	121.7	130.2	1.75689	0.813027	5.1024e-05
P09601	HMOX1	74.2	71.7	73.8	127.5	125.1	127.7	1.731	0.791603	1.22882e-06
P55085	F2RL1	69.2	77.4	73.8	138	111.9	129.7	1.72232	0.784356	0.00275092
Q9HCU9	BRMS1	75.6	71.2	76	80.7	83.5	213.1	1.69345	0.759963	0.303931
P37173	TGFBR2	74.4	75.6	72.8	124.8	124.4	127.9	1.69255	0.759198	3.01957e-06
P53602	MVD	75.3	72.8	75.9	127.6	124.9	123.6	1.67902	0.747618	4.72928e-06
Q9H4I9	SMDT1	67	75.7	81.3	129.1	86	160.8	1.67813	0.74685	0.0834874
P05067	APP	74.9	74.4	75.3	126.5	124	124.9	1.67142	0.741071	3.40294e-07
P17707	AMD1	71.5	75.9	77.4	127.8	115.9	131.5	1.66904	0.739018	0.000568458
Q96DR4	STARD4	68.8	79.5	79.5	131.6	114.8	125.8	1.63389	0.70831	0.00137949
Q96M86	DNHD1	73.6	75	79.5	73.3	81.1	217.6	1.63086	0.705636	0.364137
P05109	S100A8	97.5	67.5	64.2	112.8	134.2	123.8	1.6178	0.694034	0.018319
Q92624	APPBP2	75.9	80.8	74.3	117.9	135.3	115.8	1.5974	0.675728	0.00208204
P11831	SRF	71	79.2	80.9	80.6	96.1	192.2	1.59628	0.674713	0.26007
Q13907	IDI1	75.6	78.8	77.1	126.1	122.6	119.8	1.59179	0.670652	2.3736e-05
Q9UBM7	DHCR7	77.4	77	77.1	125.4	121	122.1	1.59179	0.670652	4.26023e-06
O43291	SPINT2	78.9	72.8	80.6	125.8	119.5	122.4	1.58287	0.66254	0.000111823
P15260	IFNGR1	75.1	79.7	77.7	121.2	129.9	116.5	1.58108	0.660906	0.00040736
P35900	KRT20	79.7	77.7	75.2	116.5	123.1	127.7	1.57911	0.659108	0.00021314
Q9Y625	GPC6	68.1	73.3	92	117.3	114.7	134.8	1.57155	0.652189	0.00985531
Q96S99	PLEKHF1	68.1	85.5	80.2	94.1	101	171.1	1.5663	0.647357	0.153906
Q7Z4F1	LRP10	78.7	77.8	77.4	121.8	124.7	119.6	1.5652	0.646346	8.56138e-06
Q9H492	MAP1LC3A	76.5	81.6	76	131.7	121	113.1	1.56258	0.64393	0.00150787
O75204	TMEM127	77.9	76.8	80	124.3	116.3	124.8	1.55688	0.638659	0.000115859
P14209	CD99	77.1	73.3	84.4	109.8	157.5	97.9	1.55537	0.637254	0.0785458
Q99574	SERPINI1	76.8	75.1	83.5	124.7	113.9	125.9	1.54843	0.630804	0.000725391
Q9UHC7	MKRN1	77.6	80.5	77.6	119.8	118	126.4	1.54518	0.627779	9.64231e-05
P10451	SPP1	73.4	78.4	84	121.1	122	121.1	1.54453	0.627167	0.000154758
Q96S97	MYADM	69.1	78.1	89.1	117.7	145.7	100.2	1.53872	0.621733	0.0426017
P14324	FDPS	77.9	79.9	78.6	122.9	120.6	120.1	1.53807	0.621122	2.1834e-06
O43169	CYB5B	79	76.4	81.1	128.5	109.2	125.7	1.53658	0.619718	0.00237367
O95905	ECD	79	78.7	79.2	124	120.5	118.5	1.53229	0.615691	1.29107e-05
P56937	HSD17B7	79.7	79.7	78.4	123	118.1	121.1	1.52313	0.607038	9.93567e-06
Q53GA4	PHLDA2	74.9	87.5	75.6	120.6	116.9	124.5	1.52101	0.605028	0.00087773
P32970	CD70	88.6	70	79.5	129.8	116.5	115.7	1.52037	0.604422	0.0042438
Q9NY26	SLC39A1	77.9	80.6	79.8	125.1	120.1	116.4	1.51742	0.601616	0.000100123
Q9UDV6	ZNF212	77.7	81.2	79.9	120.3	115.9	125.1	1.51298	0.597394	0.000137165
Q06481	APLP2	82.3	78	78.7	120.7	119.4	120.9	1.51046	0.594988	8.66641e-06
Q13115	DUSP4	78.2	82.6	78.9	120.4	121.9	118.1	1.50355	0.588369	2.15112e-05
Q9BWD1	ACAT2	79.8	80.8	79.3	122.4	124.5	113.1	1.50063	0.585564	0.000344843
Q14693	LPIN1	83.1	82.5	74.4	120.5	120.2	119.3	1.5	0.584963	0.000145128
Q9UKR5	ERG28	81.3	77.8	81.2	125	114	120.7	1.49688	0.581958	0.000304919
P27701	CD82	81.1	80.4	79	122.3	115.2	122	1.4948	0.579955	7.8362e-05
O75845	SC5D	80.9	77.2	82.8	121.8	113.3	124	1.49066	0.575951	0.000419199
Q9HBU6	ETNK1	80.8	80.6	79.5	126.2	115.2	117.6	1.49024	0.575549	0.000304828
Q9UBN6	TNFRSF10D	82.7	81	77.8	118.3	119.7	120.5	1.48447	0.56995	1.57372e-05
P42830	CXCL5	78.3	74.9	88.5	95.7	101.8	160.8	1.48242	0.567951	0.140069
Q9NP84	TNFRSF12A	78.9	82.3	80.9	117.7	118.4	121.8	1.47831	0.563953	1.7739e-05
Q15738	NSDHL	81.1	81.5	80.4	125.1	115.5	116.5	1.46955	0.555372	0.000242136
P43268	ETV4	83.2	76.4	84.2	118	108.7	129.3	1.46021	0.546179	0.00437516
P78552	IL13RA1	77.9	85.2	81.1	120.8	116.6	118.4	1.457	0.543003	0.000107574
O76062	TM7SF2	77.2	86.5	81.3	118.3	118.1	118.6	1.44898	0.535037	0.000168937
Q99541	PLIN2	84.2	80	81	120.5	117.9	116.4	1.44698	0.533047	3.0638e-05
Q92570	NR4A3	79.2	84.2	82.1	103.5	125.9	125.1	1.44399	0.530063	0.00829016
Q9P2K6	KLHL42	80.1	89.5	76.4	100.5	126	127.5	1.43902	0.525091	0.0198743
P0C870	JMJD7	80.4	88.4	77.4	80.9	102.4	170.4	1.43664	0.522695	0.257696
O60513	B4GALT4	83.6	80.2	82.6	128.2	112.9	112.4	1.43466	0.520708	0.00250025
Q9C0K1	SLC39A8	78.7	86.7	81.2	124.9	108.1	120.4	1.43309	0.519129	0.00303388
Q8WUM9	SLC20A1	86.2	82.2	79	117.6	110.7	124.3	1.42522	0.511187	0.00139532
Q96CE8	TM4SF18	76.2	89.7	81.7	118.9	120.5	113	1.42326	0.509203	0.00152776
Q8NB66	UNC13C	74.1	85.9	87.7	109.4	127.9	115	1.42229	0.508211	0.00737223
P42685	FRK	82.6	82.5	82.7	115.8	114.1	122.3	1.42131	0.507219	0.000154292
P12111	COL6A3	73.7	88.6	85.7	87.7	98	166.3	1.41935	0.505235	0.239088
P07093	SERPINE2	81.8	80.2	87.2	118.3	116.7	115.7	1.4073	0.492933	0.000113764
Q8TCD1	C18orf32	80.3	84.4	84.8	123.9	105.4	121.2	1.40481	0.490375	0.00479677
P29279	CCN2	80.5	86	83.1	115.4	116.4	118.6	1.40385	0.489385	5.38626e-05
Q9NVV0	TMEM38B	78.5	78.5	93.1	117.3	108.7	123.9	1.39904	0.484438	0.00712923
Q13113	PDZK1IP1	84.2	82.9	83.6	111.6	119	118.6	1.3929	0.478092	0.00017418
P27105	STOM	83.8	81.1	85.9	116.5	117.3	115.3	1.39195	0.477103	2.63956e-05
Q13772	NCOA4	85	81	84.8	115.5	111.5	122.1	1.39195	0.477103	0.000614565
Q9H8V3	ECT2	83.4	83.9	83.7	118.7	115.8	114.5	1.39044	0.47554	1.27348e-05
Q8TBR7	TLCD3A	79.2	84.2	87.6	119.1	112.2	117.6	1.39004	0.475126	0.000530928
Q5EB52	MEST	79.9	84	87.4	124.3	111.4	112.9	1.38719	0.472162	0.00215844
O94916	NFAT5	84.1	84.3	83.1	115.1	115.9	117.5	1.38569	0.4706	2.2085e-06
Q9NS37	CREBZF	80.5	86.6	84.5	117.7	113.6	117.1	1.38474	0.469613	0.000125516
P02795	MT2A	82	83.1	86.5	122.4	98	128	1.38474	0.469613	0.0256703
Q9NX95	SYBU	82	80.2	89.5	103.7	150.2	94.5	1.38419	0.469039	0.138828
O14763	TNFRSF10B	85.7	82.4	83.7	118.4	113.1	116.7	1.38284	0.467638	6.22604e-05
P60520	GABARAPL2	85.2	83.1	84.1	117.5	115.5	114.7	1.37758	0.462131	6.58792e-06
O60356	NUPR1	93.1	76.3	83	96.6	95.6	155.3	1.37678	0.461301	0.19395
Q13641	TPBG	85.3	85.3	81.9	117.6	116.5	113.3	1.37584	0.460314	5.10599e-05
Q9P0T7	TMEM9	80.3	83.4	89	126.8	108.7	111.8	1.37436	0.458757	0.00681657
Q9GZQ8	MAP1LC3B	82.3	83.9	86.6	121.8	109.4	116.1	1.37381	0.458186	0.00115249
P01040	CSTA	84.8	80.9	87.1	108.1	104.1	135.1	1.37381	0.458186	0.0334989
Q9BVL4	SELENOO	84.9	80.7	87.2	93.8	145	108.4	1.37342	0.45777	0.109641
Q9H1Y3	OPN3	77.8	87.3	88.5	105.6	121.4	119.5	1.36632	0.450301	0.00677845
P02794	FTH1	87.4	84.5	81.7	113.7	114.7	118	1.36593	0.449884	0.000122825
A0A096LP01	SMIM26	81.3	83.5	88.9	95	103.6	147.8	1.36539	0.449315	0.134605
Q9BTX3	TMEM208	80.9	76	96.9	132.3	92.4	121.5	1.36407	0.447914	0.0843813
Q8N567	ZCCHC9	66.3	104.8	82.7	119.3	86.6	140.3	1.36407	0.447914	0.183894
Q9NQX7	ITM2C	86.6	81.9	85.5	115.1	118.4	112.6	1.3626	0.44636	0.000152679
O14495	PLPP3	81.9	85.2	86.9	123.3	108.6	114	1.36181	0.445527	0.00250882
P07108	DBI	83.4	84.6	86.3	118.3	110.8	116.6	1.35942	0.442989	0.000229566
P59780	AP3S2	83	79.4	91.9	79.7	80.5	185.5	1.35942	0.442989	0.437129
Q8IVM0	CCDC50	82.1	88.3	83.9	78.3	92.5	174.8	1.35902	0.442572	0.369699
O00180	KCNK1	78	92.7	83.7	113.1	115.6	117	1.35888	0.442422	0.00234861
Q6NUK4	REEP3	85.5	83.4	85.7	109.1	116.4	119.8	1.35625	0.439618	0.000735177
Q9UGQ3	SLC2A6	89.2	82.9	82.8	117.4	116.6	111.1	1.35386	0.437083	0.000487704
Q9NRX5	SERINC1	88.2	84.3	82.5	119	109.5	116.5	1.35294	0.436099	0.000815199
Q6ZU65	UBN2	82.8	78.7	93.7	121.8	103.6	119.5	1.35149	0.43455	0.0146625
Q08334	IL10RB	80	86.7	88.6	109.8	115.2	119.7	1.35018	0.433148	0.00153361
P35790	CHKA	83.1	82	90.3	109.3	118.2	117.2	1.34965	0.432583	0.0014831
O95772	STARD3NL	86.4	84.7	84.4	115.5	107.9	121.1	1.34834	0.431181	0.00156492
Q7Z6I8	C5orf24	96.7	77	81.9	93.4	115.4	135.7	1.34781	0.430616	0.0944159
Q9HAB3	SLC52A2	86.2	84.1	85.5	106.7	115.1	122.5	1.34597	0.42865	0.00305186
O75794	CDC123	87.1	84.6	84.1	116.9	115.3	112.1	1.34597	0.42865	6.30666e-05
Q99504	EYA3	86.9	81.7	87.2	117.2	118	109	1.34558	0.428231	0.00095904
Q9Y2F9	BTBD3	83.9	86.2	86.3	87.5	92.8	163.4	1.34048	0.422754	0.300247
P35680	HNF1B	84.7	91.2	80.6	104.5	119.8	119.2	1.33918	0.421351	0.0078533
Q9Y312	AAR2	87.2	84.2	85.2	115.1	113.5	114.8	1.33827	0.420369	8.81648e-06
P23469	PTPRE	83	86.8	86.8	114.1	110.1	119.2	1.33827	0.420369	0.00058397
Q9NXK6	PAQR5	72.5	94.2	89.9	126.4	96.6	120.3	1.33788	0.419949	0.062087
P15529	CD46	86.1	85.3	85.5	117	110.7	115.5	1.33593	0.417843	0.000114465
P51826	AFF3	80.5	85	91.4	116.5	107.1	119.5	1.33554	0.417422	0.00420383
Q6P499	NIPAL3	80	85.8	91.1	95.4	129.5	118.2	1.33554	0.417422	0.0524914
P38571	LIPA	84.9	86.6	85.5	118	113.1	112	1.33502	0.416861	0.000114347
Q15811	ITSN1	87.3	84.1	85.8	114	113.8	115.1	1.3332	0.414897	9.25585e-06
Q6IQ22	RAB12	85.6	85.3	86.3	116.8	112	114	1.33281	0.414476	3.65309e-05
Q8N357	SLC35F6	83.1	86	88.1	111.4	105.6	125.7	1.33243	0.414056	0.00975571
P41440	SLC19A1	89.2	80.3	87.9	115.3	112.6	114.7	1.331	0.412513	0.000604226
Q9BW60	ELOVL1	85.4	76.7	95.4	122	98.5	122.1	1.33049	0.411953	0.0408711
P07711	CTSL	88.8	83.5	85.2	115.9	113.2	113.4	1.3301	0.411532	9.26009e-05
Q9ULG6	CCPG1	88	83.9	85.6	115.1	111.2	116.2	1.3301	0.411532	0.000124659
O00560	SDCBP	85.3	83.8	88.4	118.7	106.1	117.7	1.3301	0.411532	0.00266388
Q9NR19	ACSS2	87.6	86	84.3	115.1	114.3	112.6	1.3261	0.407185	2.02081e-05
P61020	RAB5B	82.9	82.9	92.3	120.3	105.6	115.9	1.32429	0.405222	0.00651811
P25445	FAS	86.6	84.7	86.9	116.1	110.8	115	1.32417	0.405085	9.16398e-05
Q04771	ACVR1	86.5	81.3	90.7	110.8	109.2	121.5	1.32108	0.401721	0.00423569
P04818	TYMS	84.9	89.6	84.2	110	113.9	117.6	1.32006	0.400606	0.000572228
Q29983	MICA	86.7	85.8	86.2	111.7	114.6	114.9	1.3189	0.399338	1.27751e-05
O60503	ADCY9	81.6	93.6	83.7	115.8	109.1	116.4	1.31827	0.398645	0.00329405
Q6ZVF9	GPRIN3	87.1	88.5	83.7	109.3	120.8	110.6	1.31392	0.39388	0.00225467
Q5W0Z9	ZDHHC20	85.1	86	88.2	120.6	107.3	112.8	1.31392	0.39388	0.00239013
Q13751	LAMB3	101	87.1	71.3	118.9	120.5	101.2	1.31303	0.3929	0.0626854
P15559	NQO1	84.8	88	86.6	115.3	112.4	112.8	1.31264	0.392476	3.1269e-05
O15297	PPM1D	84	85.3	90.3	111.7	116.6	112	1.31086	0.390517	0.000416696
P35354	PTGS2	89	82.2	88.5	116.8	113.6	109.9	1.31036	0.389961	0.000816904
P55061	TMBIM6	80.7	85.8	93.3	117.3	113.3	109.8	1.31024	0.38983	0.00321098
O43286	B4GALT5	88.9	83.8	87.1	119.7	112.2	108.4	1.30985	0.389406	0.00180496
P14635	CCNB1	85.3	87.2	87.3	116.2	111.6	112.5	1.30985	0.389406	6.54448e-05
P08910	ABHD2	88.1	87.2	85	108	119.2	112.6	1.30542	0.384511	0.00142647
Q9UJA3	MCM8	85.1	90.9	84.4	101.6	129.1	109	1.30453	0.383532	0.0355012
Q8NC42	RNF149	84.4	89.6	86.4	111.9	113.4	114.3	1.30415	0.383107	9.31947e-05
Q86WW8	COA5	88.6	86.1	85.7	122.6	107	109.9	1.30376	0.382682	0.00566227
Q71RG4	TMUB2	89.3	84.3	86.8	118.4	111.1	110	1.30376	0.382682	0.000930479
Q9BQE4	SELENOS	88.5	84.2	87.8	118	109.2	112.4	1.30365	0.382553	0.000807374
P60033	CD81	83.7	88.4	88.4	121.8	96.6	121.2	1.30365	0.382553	0.0354948
P33552	CKS2	82.8	91.2	86.5	109	117.9	112.6	1.30326	0.382128	0.00175909
O95232	LUC7L3	86.6	87.8	86.2	112.9	111.7	114.8	1.30238	0.381149	1.36411e-05
P08727	KRT19	86	86.2	88.4	114.2	108.1	117.1	1.30238	0.381149	0.000681919
Q9BPZ3	PAIP2	89.4	91.5	79.8	110.9	113.3	115.1	1.3015	0.380171	0.00232309
P20336	RAB3A	77.1	87.2	96.4	122.2	112.5	104.6	1.3015	0.380171	0.0255536
P37840	SNCA	82.2	90.4	88.2	114.6	109	115.6	1.30061	0.379192	0.0012199
Q96QD8	SLC38A2	87.2	85.8	87.9	118.2	111.6	109.2	1.29935	0.377788	0.000705006
Q8NEM2	SHCBP1	87.2	87.7	86.1	113.5	113.1	112.4	1.29885	0.377235	1.39659e-06
Q9NS00	C1GALT1	85.4	83.7	91.9	117.9	111.7	109.3	1.29847	0.37681	0.00191578
Q9UNL4	ING4	94.6	87.1	79.4	100.2	118.7	120	1.29797	0.376257	0.0287282
Q8TF30	WHAMM	88.7	75.7	96.9	103.3	106.7	128.7	1.29621	0.374301	0.0625529
O60462	NRP2	86.5	86.6	88.3	113.4	112.6	112.6	1.29533	0.373323	2.31542e-06
Q6ICG6	KIAA0930	85.7	89.6	86.4	110.8	112.5	114.9	1.29232	0.369963	0.000112399
Q14108	SCARB2	84.5	87.1	90.2	109.9	104.3	123.9	1.29144	0.368985	0.0137072
P04004	VTN	71.4	102.4	88.1	115.9	113.1	109.2	1.29133	0.368861	0.0500888
O14965	AURKA	90	88.1	83.8	113.1	110.9	114.1	1.29095	0.368434	0.000250087
P02462	COL4A1	106.3	74.7	81	112	112.6	113.4	1.29008	0.367456	0.0587232
P52292	KPNA2	86.4	87.8	87.9	111.9	111.8	114.2	1.2892	0.366479	1.05153e-05
Q9NWX5	ASB6	81.6	87.4	93.2	124.4	103.6	109.8	1.28833	0.365502	0.022927
O43567	RNF13	87.6	87	87.6	118.1	113.3	106.4	1.28833	0.365502	0.00177102
O95171	SCEL	85	89.5	88	109.6	111.8	116.1	1.28571	0.36257	0.000422207
Q5VVQ6	YOD1	82.5	85.1	95.1	108	113.4	115.9	1.28397	0.360616	0.00520836
Q9Y2T3	GDA	87.3	87.6	87.9	113.7	111.5	111.9	1.28272	0.359211	3.77421e-06
Q8NFJ5	GPRC5A	88.3	86.9	87.7	112.7	111.7	112.7	1.28224	0.358662	1.21377e-06
Q9UKK6	NXT1	88.5	84.1	90.3	94	95.6	147.5	1.28224	0.358662	0.234151
P78383	SLC35B1	87.3	86.3	89.4	118.2	96	122.7	1.28099	0.357258	0.0412791
O95864	FADS2	89.5	88.4	85.2	115	107.7	114.3	1.28088	0.357137	0.000755137
O75787	ATP6AP2	87	88.9	87.2	112.9	112.6	111.3	1.28012	0.356281	5.9784e-06
Q8N7X0	ADGB	87.1	82.8	93.2	97.8	108.9	130.1	1.28012	0.356281	0.0689047
Q53FV1	ORMDL2	86.9	87.4	89	112.2	113	111.5	1.27877	0.354756	5.76867e-06
Q9BV40	VAMP8	88.4	92	83	111.2	115.1	110.3	1.2779	0.35378	0.0012458
Q14061	COX17	84.7	92	86.8	111.6	106.6	118.4	1.27742	0.353232	0.00384314
P10109	FDX1	90.1	87.7	85.7	109.3	110.9	116.3	1.27704	0.352804	0.000595739
Q9C0I4	THSD7B	88	84	91.7	107.4	122.4	106.5	1.27531	0.350851	0.0125506
O00124	UBXN8	93.7	81.1	88.9	111.8	112.5	112	1.27531	0.350851	0.00276053
P04637	TP53	88.8	87.3	87.8	111.9	111.5	112.7	1.27359	0.348899	1.81207e-06
Q92851	CASP10	84.6	94.6	84.8	111	120.3	104.7	1.27273	0.347923	0.0128335
P08174	CD55	88.4	85.7	89.9	114.8	112	109.2	1.27273	0.347923	0.00029333
O15440	ABCC5	83.1	93.9	87	111.2	114.6	110.2	1.27273	0.347923	0.00218802
P48449	LSS	88.1	89.7	86.2	112.8	112.7	110.5	1.27273	0.347923	4.47038e-05
P49327	FASN	88.8	87.7	87.5	113.2	112.1	110.6	1.27235	0.347494	9.63854e-06
P04181	OAT	87.3	86.5	90.3	114.1	110.3	111.5	1.27187	0.346947	0.000119562
O60488	ACSL4	87.1	89.5	87.5	114.6	109.6	111.7	1.27187	0.346947	0.000124758
Q86UA1	PRPF39	87.6	88.4	88.4	115.4	108.7	111.6	1.26967	0.34445	0.000264411
Q5BJF2	TMEM97	93.8	87.1	83.5	121	109	105.6	1.26929	0.344021	0.0129732
Q9H2H9	SLC38A1	89.2	86.9	88.3	119.5	99.6	116.5	1.26929	0.344021	0.01895
Q8N9V7	TOPAZ1	93.9	90.2	80.4	88.1	123.1	124.4	1.26881	0.343475	0.132054
Q9NPA3	MID1IP1	86.4	86.1	92	108.8	116.1	110.6	1.26843	0.343045	0.00125299
O95197	RTN3	87.1	86.1	91.4	121	98.4	116.1	1.26795	0.3425	0.0285587
Q9BVC6	TMEM109	87.2	84.8	92.6	119.5	95.1	120.8	1.26757	0.34207	0.0528902
P41134	ID1	88.5	85.9	90.4	108.6	109.4	117.2	1.26586	0.340119	0.00151119
Q969G6	RFK	87.3	89.1	88.4	113	110	112.1	1.26548	0.339689	2.22571e-05
P02792	FTL	89.5	87.2	88.2	112.5	117	105.7	1.26538	0.339574	0.00220114
Q96AD5	PNPLA2	88.9	85.6	90.4	112.7	103.2	119.2	1.26501	0.339144	0.00853858
P49796	RGS3	78.2	95.5	91.2	97.6	111.1	126.4	1.26501	0.339144	0.0755684
Q9UKB1	FBXW11	86.9	88.3	89.8	107.7	121.2	106.1	1.26415	0.338169	0.00865146
Q8N954	GPATCH11	87.6	88.3	89.1	108.3	115	111.6	1.26377	0.337738	0.00029964
Q15041	ARL6IP1	86.3	89.7	89	107.4	107.4	120.1	1.26377	0.337738	0.00590142
Q9ULW0	TPX2	88.8	88	88.3	112.2	113.4	109.3	1.2633	0.337194	4.73781e-05
P15428	HPGD	90.8	86.9	87.4	97.8	101.5	135.6	1.2633	0.337194	0.126692
Q9BRT3	MIEN1	88.8	82	94.5	125.2	88.4	121.1	1.26159	0.335244	0.130612
P55199	ELL	85.8	85.9	93.6	106.3	115.8	112.5	1.26121	0.334813	0.00369549
Q86YD1	PTOV1	86.5	91.3	87.7	107.5	109.1	117.9	1.25989	0.333294	0.00289542
P17302	GJA1	90.6	87.6	87.4	113.1	109	112.2	1.25866	0.331888	0.000144784
Q9P021	CRIPT	87	89.7	88.9	106.3	112.4	115.6	1.25866	0.331888	0.00128978
P12259	F5	85	90.2	90.5	111.6	110.5	112.1	1.25781	0.330914	0.000246012
O75496	GMNN	88.8	86.7	90.3	114.9	101.9	117.4	1.25734	0.330371	0.0097536
O00212	RHOD	87.3	90.2	88.4	113.7	108	112.5	1.25686	0.329828	0.000295497
P21579	SYT1	90.1	86.6	89.2	114.1	112.2	107.8	1.25649	0.329396	0.000445048
Q9BY76	ANGPTL4	83.5	92.2	90.2	100.9	120.8	112.4	1.25649	0.329396	0.0230439
A0A0U1RRE5	NBDY	84.9	98.1	82.9	113	98.8	122.3	1.25649	0.329396	0.0525311
Q96JC9	EAF1	89.2	85.8	91.1	110.3	113.8	109.8	1.25479	0.327448	0.000347272
Q9UHR6	ZNHIT2	91.2	86.2	88.8	111.2	115.5	107.1	1.25394	0.326473	0.00133405
Q3ZAQ7	VMA21	89.4	85.2	91.6	117.9	101.6	114.3	1.25394	0.326473	0.013043
Q86Y91	KIF18B	78.6	84.7	102.9	114.7	118.3	100.8	1.25394	0.326473	0.0673178
P21583	KITLG	90.1	87.3	88.9	113.9	107.6	112.3	1.25347	0.325932	0.000396948
O94986	CEP152	102.5	87.5	76.3	107.7	105	121.1	1.25347	0.325932	0.0682925
Q13530	SERINC3	87.7	86.1	92.5	117.4	101.9	114.4	1.2531	0.325499	0.0118094
Q8IV08	PLD3	90.3	87.8	88.3	110.3	113	110.3	1.25225	0.324525	4.54226e-05
A6NFI3	ZNF316	85.3	93.7	87.4	100.7	104.8	128	1.25188	0.324093	0.0651716
Q8WVQ1	CANT1	91.9	88.3	86.3	112.8	109	111.8	1.25178	0.323984	0.000360039
Q8TD16	BICD2	88.3	88.9	89.4	109.6	112.9	111	1.25094	0.32301	2.46859e-05
Q93050	ATP6V0A1	87.9	90.3	88.4	112.1	109	112.2	1.25019	0.322145	6.44333e-05
P49674	CSNK1E	82	93.6	91.1	107.3	113.5	112.4	1.24934	0.321171	0.00522658
B4DXR9	ZNF732	82.1	97.1	87.6	101.7	111.1	120.3	1.2485	0.320197	0.0332476
O14756	HSD17B6	92.2	83.6	91.2	111	111.2	110.9	1.24757	0.319116	0.00125686
Q96J42	TXNDC15	81	94.2	91.8	99.1	117.9	116	1.24719	0.318682	0.0381965
A2RU49	HYKK	90.3	87.7	89.1	110.7	104.2	117.9	1.24598	0.317275	0.00555064
Q9H0S4	DDX47	89.5	88.7	89	114.7	110.4	107.8	1.24588	0.317169	0.000414998
Q7L804	RAB11FIP2	91.2	90.6	85.4	102.1	111.2	119.5	1.24551	0.316735	0.0150236
Q14498	RBM39	88.4	90.8	88	112.8	109.3	110.6	1.24513	0.316302	8.41512e-05
Q9NRX4	PHPT1	87.8	88.6	90.9	97.3	98	137.4	1.24467	0.315762	0.176128
Q99633	PRPF18	90.3	87.3	89.7	106.2	108.4	118.1	1.24467	0.315762	0.00443788
Q53EZ4	CEP55	88.5	89.1	89.7	109.8	107.8	115.1	1.24467	0.315762	0.000587666
Q9H649	NSUN3	105.6	86.4	75.3	121.9	99	111.8	1.24467	0.315762	0.119923
Q9HD47	RANGRF	94.8	83	89.5	111.9	108.7	112	1.24429	0.315328	0.00369893
P00973	OAS1	83.4	84.9	99.1	97.4	122.8	112.4	1.24383	0.314789	0.0712506
Q8IVQ6	ZDHHC21	86.4	92.7	88.3	108	105.5	119	1.24346	0.314355	0.00882494
A1L188	NDUFAF8	90.6	87.6	89.3	109.6	109.8	113.1	1.24299	0.313815	0.000110331
Q08722	CD47	89.3	88.5	89.7	108.9	104.9	118.7	1.24299	0.313815	0.00622919
O43493	TGOLN2	91.5	87.1	89	112.8	107.4	112.2	1.24215	0.312842	0.000533832
Q86XL3	ANKLE2	88.4	90.9	88.4	109.3	113	110	1.24131	0.311869	0.000106594
Q13823	GNL2	89.8	90	87.9	108.1	106	118.1	1.24094	0.311435	0.00477461
Q96NT0	CCDC115	87.6	90.9	89.3	110.1	107.4	114.7	1.24048	0.310896	0.000776652
Q8TB40	ABHD4	88.6	89.9	89.4	114.7	109	108.5	1.24001	0.310357	0.000450292
P27449	ATP6V0C	84	90.7	93.2	108.3	107.3	116.5	1.23964	0.309923	0.00590987
Q96H35	RBM18	86	90.2	91.8	106.7	107.8	117.6	1.23918	0.309385	0.0052661
P01033	TIMP1	89.1	91.2	87.7	107.4	111.3	113.3	1.23881	0.30895	0.000445119
Q6PI26	SHQ1	92.7	86.3	89	110.1	109.3	112.5	1.23843	0.308516	0.000521619
Q9BWT3	PAPOLG	92.2	89.5	86.5	98.1	110.7	123.1	1.23751	0.307439	0.0455389
Q07817	BCL2L1	89.9	88.9	89.4	116.5	105.2	110.1	1.23714	0.307005	0.00296554
O95395	GCNT3	89.8	90.1	88.4	107.6	111.4	112.9	1.23705	0.306902	0.000217639
Q06033	ITIH3	73.9	103.1	91.3	111.7	110.2	109.9	1.23668	0.306467	0.0674509
P78381	SLC35A2	68.3	98.9	101.1	107.8	115.7	108.2	1.2363	0.306032	0.124367
Q1L5Z9	LONRF2	84	95.5	88.9	118.5	110.9	102.2	1.23547	0.305059	0.0217327
A0PJW6	TMEM223	89.2	85.3	94	109.3	113.9	108.5	1.23538	0.304957	0.00223946
Q9Y5B6	PAXBP1	89.1	90.7	88.6	105.4	109.5	116.6	1.2351	0.304624	0.00322197
Q9NYP7	ELOVL5	89.5	91.3	87.7	115.8	99.1	116.7	1.23501	0.304522	0.0224296
Q8TD06	AGR3	84.1	95.7	88.7	115.9	114.9	100.6	1.23426	0.303652	0.0247958
O95573	ACSL3	90.2	90	88.4	110.8	108	112.6	1.2338	0.303114	0.000135455
P46527	CDKN1B	95.4	85.2	88.1	105	112	114.3	1.23297	0.302142	0.0071976
Q2TB18	ASTE1	95.1	87.4	86.2	105.1	114.8	111.3	1.2326	0.301706	0.00634785
P24043	LAMA2	80.4	95.9	92.4	104.4	111.7	115.1	1.2326	0.301706	0.0211415
P52732	KIF11	88.2	90.3	90.4	111	109.4	110.7	1.23131	0.300197	1.83204e-05
O75940	SMNDC1	93.2	84.9	90.8	112.1	111.9	107.1	1.23131	0.300197	0.00218247
Q8N884	CGAS	87.8	89.2	91.9	112.3	108.3	110.4	1.23094	0.299761	0.000242373
Q8IY47	KBTBD2	93.8	86.7	88.5	113	107.5	110.5	1.23048	0.299225	0.00147676
Q9UMF0	ICAM5	81	93.3	94.7	107.9	109.7	113.4	1.23048	0.299225	0.0112411
Q99447	PCYT2	90.3	89.6	89.2	112.8	109.9	108.2	1.22965	0.298253	0.00011758
P23458	JAK1	90.5	87.9	90.7	108.1	110.4	112.3	1.22928	0.297817	0.000169365
Q9NQR1	KMT5A	87.3	91.8	90.1	101	111.3	118.6	1.2292	0.297717	0.017515
Q14678	KANK1	90.4	90.8	88	110.9	110	109.9	1.22883	0.297281	2.4945e-05
Q99985	SEMA3C	88.4	89.1	91.7	107.6	110.8	112.4	1.22883	0.297281	0.000289678
Q69YL0	NCBP2AS2	89.2	88.2	91.9	107.4	112.1	111.2	1.228	0.296309	0.000352678
Q13569	TDG	94.5	88.9	85.9	113.7	106.2	110.7	1.22763	0.295872	0.00358275
Q9Y2Y9	KLF13	94.2	86.1	89.1	107.6	112	111	1.22717	0.295337	0.00167576
Q4G148	GXYLT1	90.7	86.8	92	111.4	109.4	109.7	1.22635	0.294365	0.00026853
Q53SF7	COBLL1	85.8	88.8	94.9	104.4	108.3	117.8	1.22635	0.294365	0.0132679
Q9BWU0	SLC4A1AP	90.3	90.9	88.4	109.6	109.7	111	1.22515	0.292956	2.10224e-05
Q15012	LAPTM4A	89.5	93.2	87	116.2	108.1	106	1.22469	0.292421	0.00492415
P49454	CENPF	91	87.6	91.1	110.1	111.9	108.3	1.22469	0.292421	0.000200221
Q96EU7	C1GALT1C1	87.2	92.7	89.8	109.5	112	108.8	1.22469	0.292421	0.000409604
Q8N5A5	ZGPAT	89.8	88.8	91.2	102	120.8	107.5	1.22424	0.291887	0.0230457
Q9NUM4	TMEM106B	87.4	87.8	94.6	115.9	103	111.3	1.22387	0.29145	0.0105334
Q6ZTQ3	RASSF6	89.9	91.3	88.6	95.5	101.7	133	1.22387	0.29145	0.158514
Q86U90	YRDC	90	89.8	90.1	112.9	109.8	107.4	1.22305	0.290478	0.000229412
Q5TGZ0	MICOS10	83.5	86.2	100.2	112.2	105.3	112.6	1.22305	0.290478	0.0243349
Q12981	BNIP1	89.5	90.8	89.6	108.4	107.6	114.1	1.22305	0.290478	0.000656045
Q02833	RASSF7	92.9	89.2	87.8	108.8	111.8	109.5	1.22305	0.290478	0.000345672
Q9NRF2	SH2B1	87.2	93.2	89.5	105.2	104.2	120.6	1.22268	0.290041	0.0230656
O94907	DKK1	86	91.9	92.1	112.3	107.7	109.9	1.22185	0.289069	0.00114335
Q9UNK9	ANGEL1	92.4	88	89.7	106.4	117.1	106.4	1.2214	0.288535	0.00625535
Q9NZV1	CRIM1	92	89.3	88.8	111.9	109.5	108.5	1.2214	0.288535	0.000147852
P28562	DUSP1	87.1	92.6	90.4	110.1	108	111.7	1.22103	0.288098	0.000493253
Q15013	MAD2L1BP	85.6	93.7	90.9	104.1	112.4	113.4	1.22095	0.288001	0.00626681
Q5T0D9	TPRG1L	91.2	90.2	88.8	109.4	110	110.4	1.22058	0.287564	1.23465e-05
Q9H7M9	VSIR	89.2	91.1	89.9	109.3	112.1	108.4	1.22058	0.287564	9.00356e-05
P30411	BDKRB2	82.1	93.4	94.7	112.8	103.6	113.3	1.22021	0.287126	0.0176412
Q6P1S2	C3orf33	88.8	89.7	91.8	110.3	107.5	112	1.22013	0.28703	0.000234444
P52926	HMGA2	93.6	90.2	86.5	104.9	115.7	109.1	1.21976	0.286592	0.00618651
Q9BQ49	SMIM7	86.2	88.3	95.9	112.9	94.9	121.8	1.21893	0.285621	0.0796154
Q15629	TRAM1	88.5	87.4	94.6	117.9	96.1	115.7	1.21885	0.285525	0.0535444
O60343	TBC1D4	88.3	89.8	92.4	111.5	108.8	109.2	1.21811	0.28465	0.000177455
Q9H3K2	GHITM	89.7	91.6	89.2	109.8	109.3	110.4	1.21811	0.28465	1.60248e-05
Q5MNZ9	WIPI1	87.6	87.4	95.7	109.7	106.5	113.2	1.21685	0.283146	0.00428048
P53350	PLK1	84.9	94.4	91.4	113.7	107.3	108.4	1.21685	0.283146	0.00466781
Q8TEY7	USP33	91.3	87.6	91.8	111.9	105.9	111.5	1.21648	0.282708	0.00113759
P03891	MT-ND2	90.9	86.6	93.2	100.6	110.9	117.8	1.21648	0.282708	0.0218645
P54709	ATP1B3	91.8	88	90.9	115.3	105.2	108.7	1.21611	0.282269	0.00356457
Q16795	NDUFA9	89.6	90.6	90.6	112.5	106.4	110.3	1.21566	0.281737	0.000427779
O94952	FBXO21	90.7	86.6	93.5	112.8	110.2	106.2	1.21566	0.281737	0.00217368
Q9NY27	PPP4R2	90.9	88.4	91.5	111.6	108.9	108.7	1.21566	0.281737	0.000127705
Q8N6L1	KRTCAP2	87.3	90	93.6	117.4	93.5	118.3	1.21521	0.281204	0.0798311
P06731	CEACAM5	90.8	87.7	92.4	102.2	117.5	109.3	1.21447	0.280327	0.0138944
P17097	ZNF7	82.8	92.7	95.5	96.1	111.5	121.5	1.21439	0.280233	0.0807371
Q9NQW6	ANLN	89.7	90.4	90.9	110.4	111	107.6	1.21402	0.279795	6.24409e-05
Q15654	TRIP6	88.4	90.5	92.1	110.5	107	111.4	1.21365	0.279356	0.000356992
O43556	SGCE	90.1	89.1	91.8	105.2	110.7	113	1.21365	0.279356	0.00139188
Q9UNQ0	ABCG2	90.3	90.3	90.4	105.7	108.8	114.4	1.21365	0.279356	0.00162402
Q9NX07	TRNAU1AP	92.1	92.1	86.9	106.5	111.1	111.2	1.21284	0.278385	0.00116624
P51149	RAB7A	90.2	87.7	93.3	112.4	110	106.4	1.21239	0.277853	0.00128195
Q8WWY8	LIPH	90.5	84.5	96.2	111	103.9	113.9	1.21239	0.277853	0.0129664
Q15904	ATP6AP1	89.4	92.5	89.4	113.5	111.3	104	1.21194	0.277321	0.00328042
P23141	CES1	92.4	88.9	90	107.2	109	112.6	1.21194	0.277321	0.000536853
O75380	NDUFS6	84	92.6	94.7	110.2	108.5	110	1.21157	0.276882	0.00448317
Q08431	MFGE8	91.2	90.8	89.3	111.5	106.4	110.8	1.21157	0.276882	0.000353172
Q9Y5U2	TSSC4	92.7	87.2	91.4	108	106.9	113.8	1.21157	0.276882	0.00211815
P32456	GBP2	88.9	89.8	92.7	108.8	107.5	112.3	1.21076	0.275912	0.000484909
Q03393	PTS	90.3	92.4	88.8	112	110.5	106.1	1.21031	0.27538	0.000756138
Q9NQS3	NECTIN3	88.4	91.7	91.4	109.6	107.6	111.3	1.20994	0.274941	0.000224351
P13473	LAMP2	90.5	89.3	91.8	112.8	100.3	115.4	1.2095	0.27441	0.0158457
Q03405	PLAUR	92.1	91	88.5	103.9	110.5	114	1.20913	0.273971	0.0038431
Q8TCY9	URGCP	89.7	92.7	89.2	105.5	108.5	114.4	1.20913	0.273971	0.00260818
Q69YU5	C12orf73	97.8	90.6	83.3	109.4	116.6	102.3	1.20832	0.273	0.0326143
Q4J6C6	PREPL	91.6	88	92.1	112.6	110.7	105	1.20832	0.273	0.00198072
Q9NYJ1	COA4	92.5	96.5	82.7	102.8	104.3	121.1	1.20795	0.272561	0.0580847
O75880	SCO1	86.7	90.2	94.9	108.9	104.9	114.4	1.20751	0.27203	0.00665514
Q0VDF9	HSPA14	91.3	90.8	89.7	112.6	110.9	104.7	1.20751	0.27203	0.00154303
Q8IUW5	RELL1	89.4	86.1	96.3	117.9	106.6	103.6	1.20714	0.27159	0.023851
Q92597	NDRG1	94.9	87.4	89.6	110.5	110.4	107.2	1.20669	0.271059	0.00163497
P40199	CEACAM6	88.1	90.4	93.4	110.6	108.7	108.8	1.20669	0.271059	0.000346373
Q7Z3Q1	SLC46A3	93.1	93.6	85.2	109.9	108.1	110.1	1.20669	0.271059	0.00257452
Q9UHI6	DDX20	90.2	89.4	92.3	114.2	104.7	109.1	1.20633	0.27062	0.00289359
Q6FIF0	ZFAND6	91.9	89.5	90.6	105.5	111.5	111.1	1.20625	0.270529	0.000812211
P17516	AKR1C4	89	87.9	95.1	94.3	122.7	111	1.20588	0.270089	0.0941185
Q9H299	SH3BGRL3	83.4	93.6	95	110	105.8	112.1	1.20551	0.269649	0.0104428
Q6ZWT7	MBOAT2	92.5	93.2	86.4	98.3	117.4	112.3	1.20544	0.269559	0.0379386
O60888	CUTA	88.7	91	92.4	113.3	106.8	107.8	1.20507	0.269119	0.00125079
O95835	LATS1	97.3	77.4	97.4	99.1	122.8	106	1.20507	0.269119	0.12713
Q9BX46	RBM24	84.3	92.4	95.5	110.9	104	113	1.20463	0.268589	0.0125237
Q92613	JADE3	91.1	90	91.1	100.6	112.7	114.6	1.20463	0.268589	0.0134782
Q8WWI1	LMO7	89.5	91.8	90.8	109.8	108	109.9	1.20434	0.268239	3.40206e-05
P29317	EPHA2	86.7	93.7	91.8	112	108.1	107.7	1.20426	0.268149	0.00176613
Q9Y4E5	ZNF451	90.4	91.3	90.5	110.5	107.9	109.4	1.20426	0.268149	2.1146e-05
Q9NWB6	ARGLU1	89.7	92.8	89.7	112.7	102.4	112.7	1.20426	0.268149	0.00665648
O14628	ZNF195	94.7	88.2	89.3	107	105.4	115.4	1.20426	0.268149	0.00740657
Q9H3U5	MFSD1	90.4	88.7	93.1	116.5	91.9	119.3	1.20389	0.267709	0.103333
Q9BRY0	SLC39A3	91.8	88.7	91.8	115.3	103.8	108.6	1.20345	0.267179	0.00613097
Q5T9L3	WLS	93.1	90.5	88.7	111.7	105.8	110.2	1.20345	0.267179	0.00107006
Q9BXS6	NUSAP1	89.2	91.8	91.3	107.9	108	111.7	1.20308	0.266738	0.00024055
P51965	UBE2E1	89.6	88.2	94.6	111.8	106.5	109.3	1.20264	0.266209	0.00174314
Q32NB8	PGS1	89.1	91.4	91.9	109.5	107.9	110.2	1.20264	0.266209	7.44398e-05
Q9H3R2	MUC13	91.9	89.7	90.8	112.4	110.1	105.1	1.20264	0.266209	0.00121037
Q8WVX9	FAR1	92.4	90.3	89.8	110.3	109.1	108.1	1.20183	0.265239	5.616e-05
Q9Y5Y0	FLVCR1	95.3	90.7	86.6	112.9	109.8	104.7	1.20103	0.264269	0.00622567
Q8N6N3	C1orf52	89.6	96.4	86.6	106.3	103.9	117.2	1.20103	0.264269	0.0219208
P68871	HBB	80.7	101	90.9	98.9	162.4	66.1	1.20103	0.264269	0.561248
Q6AI12	ANKRD40	89	88.3	95.4	112.7	113.8	101	1.20095	0.26418	0.0174626
P54105	CLNS1A	93.2	93.8	85.6	108	115.6	103.7	1.20066	0.263828	0.0139682
O43677	NDUFC1	86.2	86.5	100	130.9	88.3	108.2	1.20059	0.26374	0.236985
Q8IWU2	LMTK2	96.4	85	91.3	98.2	115.2	113.9	1.20022	0.263299	0.0462856
Q13137	CALCOCO2	90.8	90.2	91.7	111.1	108.6	107.6	1.20022	0.263299	8.64373e-05
Q8TF01	PNISR	90.9	91.6	90.2	106.1	109.2	111.9	1.19985	0.262858	0.000458419
Q9BW04	SARG	88.7	93.9	90.2	109.6	110	107.7	1.19978	0.26277	0.000434743
Q8IUH5	ZDHHC17	102	80.5	90.3	105.7	107.1	114.5	1.19978	0.26277	0.0554377
Q9UK39	NOCT	97.6	85.2	90	105.1	109.7	112.3	1.19905	0.261888	0.0123361
Q9UNN8	PROCR	89	91.8	92.1	110.1	106.7	110.4	1.19897	0.2618	0.000302438
Q9H9S4	CAB39L	100.6	83.9	88.4	106.8	115.4	104.9	1.19861	0.261359	0.0384074
Q86VP1	TAX1BP1	93.1	89.4	90.4	109.4	107.6	110.1	1.19861	0.261359	0.000171285
P78395	PRAME	85.3	97.5	90.1	104.6	112.4	110.1	1.19861	0.261359	0.0130037
Q9Y376	CAB39	90	92.3	90.6	107.4	101.2	118.5	1.19861	0.261359	0.0240658
P26447	S100A4	88.4	91.3	93.2	108.7	104.4	113.9	1.19824	0.260918	0.00424987
Q9BRX8	PRXL2A	91.4	90.6	91	109.2	110.7	107.2	1.19817	0.260831	6.48669e-05
Q9UHN1	POLG2	93.5	93.4	86.1	109.5	102.1	115.4	1.1978	0.26039	0.0168727
Q9P2G9	KLHL8	89.8	83	100.2	101.4	106.1	119.5	1.1978	0.26039	0.0712012
Q9GZP1	NRSN2	87	93.3	92.8	112.1	102	112.9	1.19736	0.259861	0.0113537
Q9Y2D0	CA5B	83.4	91.2	98.5	100.4	117.2	109.3	1.197	0.25942	0.0514245
Q5VWQ8	DAB2IP	89.4	94	89.7	106.7	109.2	111	1.197	0.25942	0.000760787
Q9Y3E0	GOLT1B	89.7	94	89.4	107.6	105.5	113.8	1.197	0.25942	0.00347911
P61764	STXBP1	89	93.3	90.8	109.1	108.2	109.5	1.19663	0.258979	0.00016351
Q86YS3	RAB11FIP4	88.4	89.3	95.5	108.2	109.4	109.1	1.19583	0.258009	0.00139668
Q6TDP4	KLHL17	93.9	82.7	96.7	122.2	98	106.6	1.19576	0.257923	0.0973936
Q9NUN5	LMBRD1	96.4	85.1	91.8	107.2	113.4	106.1	1.19539	0.257481	0.0111583
P47712	PLA2G4A	93.3	90	90	110.9	108.1	107.6	1.19502	0.257039	0.000294551
O75152	ZC3H11A	90.9	90.1	92.3	108.5	109.4	108.7	1.19502	0.257039	1.41811e-05
Q96TA2	YME1L1	89.9	91	92.5	109	106.9	110.8	1.19495	0.256953	0.000195723
Q02297	NRG1	89.7	93.3	90.4	110.7	107.8	108.1	1.19459	0.256512	0.00024712
O15523	DDX3Y	90.6	94.5	88.3	113.2	101.1	112.2	1.19422	0.25607	0.0144164
Q6P1Q9	METTL2B	86.9	93.7	92.9	83.4	97.9	145.3	1.19415	0.255984	0.400083
P05108	CYP11A1	90.4	94.3	88.8	107.3	107.9	111.3	1.19378	0.255542	0.00100409
Q9BR61	ACBD6	88.8	94.5	90.2	106.8	110.4	109.2	1.19342	0.2551	0.000940164
Q9BYJ4	TRIM34	88.5	90.5	94.6	106.4	126	94	1.19298	0.254573	0.137155
Q9H0K6	PUS7L	90.3	87.5	95.8	105.4	102.1	118.9	1.19298	0.254573	0.0364243
P61601	NCALD	89.2	89.5	95	99.3	107.8	119.3	1.19255	0.254046	0.0448964
Q6KCM7	SLC25A25	92.7	88.6	92.4	105	112.9	108.4	1.19218	0.253604	0.0026721
Q96GV9	C5orf30	91.8	86.9	95.1	115.2	107.8	103.3	1.19175	0.253077	0.0141617
P15407	FOSL1	91.2	89.8	92.8	112.5	109.9	103.9	1.19175	0.253077	0.00288042
Q01629	IFITM2	90.1	84.3	99.4	115.5	101.2	109.4	1.19102	0.252192	0.0447689
Q8IYX3	CCDC116	100	83.7	90.1	88.1	92.2	145.8	1.19102	0.252192	0.414863
Q9NYY8	FASTKD2	91.1	90.4	92.3	111.6	108.5	106	1.19102	0.252192	0.000523931
Q6NTF9	RHBDD2	90.4	93.2	90.2	107.1	108.1	110.9	1.19102	0.252192	0.000308114
Q9UQR0	SCML2	91.3	89.5	93.1	109.8	109.9	106.4	1.19058	0.251665	0.000358874
P18583	SON	91.3	90.5	92.1	110.9	107.2	108	1.19058	0.251665	0.000138206
Q96C12	ARMC5	88.3	95.7	89.9	109.7	105.8	110.6	1.19058	0.251665	0.0029331
Q9H7F0	ATP13A3	94.1	89.6	90.2	106.6	108.2	111.3	1.19058	0.251665	0.000912543
Q9NQ34	TMEM9B	86.5	90.4	97	91	100.7	134.4	1.19058	0.251665	0.267041
Q53HL2	CDCA8	92.7	91.5	89.7	107.9	110.2	107.9	1.19022	0.251223	0.00011633
Q9NS69	TOMM22	88.8	93	92.2	111.8	104.9	109.4	1.19015	0.251139	0.00192765
Q7L014	DDX46	90.3	92.1	91.6	111.3	105.8	108.9	1.18978	0.250696	0.000497836
O75379	VAMP4	93	88.6	92.4	105.9	113.5	106.5	1.18942	0.250253	0.00349323
Q92598	HSPH1	92	90.5	91.6	109.6	107.7	108.7	1.18935	0.25017	1.67077e-05
Q4G0X4	KCTD21	92.4	97.1	84.6	106.4	108	111.6	1.18935	0.25017	0.011942
Q15438	CYTH1	91	88.6	94.5	106.8	109.5	109.6	1.18898	0.249727	0.000886084
Q96GS6	ABHD17A	95.1	90.8	88.2	105.5	107.4	112.9	1.18862	0.249284	0.00452485
Q9NSA3	CTNNBIP1	91.2	87.7	95.2	95.9	98.6	131.3	1.18862	0.249284	0.21096
P33981	TTK	91.3	92.5	90.4	108	107.3	110.6	1.18855	0.249201	0.000125233
P25963	NFKBIA	93.5	90.9	89.8	109.9	100.7	115.2	1.18818	0.248758	0.0170914
P60981	DSTN	90.4	92	91.8	111.1	106.5	108.1	1.18782	0.248315	0.000282967
P49441	INPP1	92	89.9	92.3	109.6	103.4	112.7	1.18782	0.248315	0.00376034
Q9Y3D8	AK6	94.8	87.6	91.9	113	108.9	103.7	1.18702	0.247346	0.00739907
Q08170	SRSF4	90.6	92	91.8	112.4	100.6	112.7	1.18695	0.247263	0.0129886
Q9H019	MTFR1L	88.5	94.2	91.7	100.3	112.7	112.7	1.18695	0.247263	0.0184217
Q9NVW2	RLIM	91.6	99.4	83.4	109.3	96.9	119.5	1.18695	0.247263	0.0994328
P98160	HSPG2	91.2	92.8	90.4	108.5	107.7	109.4	1.18659	0.24682	3.79669e-05
Q9Y2H1	STK38L	87.1	95.4	92	108.2	100.5	116.8	1.18579	0.245851	0.0324463
O75581	LRP6	91.6	90.4	92.5	94.7	99.9	130.9	1.18579	0.245851	0.207453
P10588	NR2F6	91.1	94.2	89.2	112	108.4	105	1.18543	0.245408	0.00243022
Q8N9N8	EIF1AD	91.6	90.3	92.6	114.3	105.5	105.6	1.18543	0.245408	0.00476932
Q9NZD8	SPG21	94.8	88.4	91.3	114.5	104.7	106.2	1.18543	0.245408	0.00891253
Q8NBJ4	GOLM1	92.4	90.8	91.3	108.1	107.9	109.4	1.18543	0.245408	1.41561e-05
Q7RTS7	KRT74	96	94.2	84.3	102.2	113.7	109.5	1.18543	0.245408	0.0266199
Q9Y6M5	SLC30A1	85.5	95.4	93.7	108.6	106.9	110	1.18536	0.245326	0.00597733
Q9UHJ6	SHPK	89.3	91.2	94.1	105.1	113.1	107	1.18427	0.243996	0.00376511
P25815	S100P	87.4	89.2	98.1	112.2	105.7	107.4	1.1842	0.243914	0.0117381
Q92968	PEX13	89.5	89.5	95.8	110.4	105.4	109.5	1.18377	0.243389	0.00294701
Q13011	ECH1	91	92.3	91.5	107.8	107.5	109.9	1.18341	0.242945	3.76892e-05
O75354	ENTPD6	94	91.9	88.9	100.3	112.6	112.3	1.18341	0.242945	0.0176098
Q6NUN9	ZNF746	94.6	86.7	93.6	116.7	101.2	107.3	1.18298	0.24242	0.0311515
Q5W111	SPRYD7	95.3	89.7	89.9	108.5	109.8	106.8	1.18261	0.241977	0.00118018
P04183	TK1	91.1	92.9	90.9	110.4	105.8	108.9	1.18261	0.241977	0.000363985
Q9NPB8	GPCPD1	95.1	89.9	89.9	105.3	108.2	111.6	1.18261	0.241977	0.00264505
Q8WWK9	CKAP2	87.9	92.5	94.6	103.8	108	113.3	1.18218	0.241452	0.00786589
P50993	ATP1A2	97.4	86.7	90.9	105.2	113.3	106.5	1.18182	0.241008	0.0140625
Q8N3Z3	GTPBP8	94.2	90.3	90.5	108.1	109	107.9	1.18182	0.241008	0.000221408
O43760	SYNGR2	86.3	91.6	97.1	109.7	101.9	113.4	1.18182	0.241008	0.0223768
Q9H2C2	ARV1	92.2	89.2	93.7	110.4	106.7	107.8	1.18103	0.24004	0.000642589
Q969T9	WBP2	92.5	90.5	92.1	108.7	109.6	106.6	1.18103	0.24004	0.000103992
P0C221	CCDC175	90.5	95.1	89.6	102.9	105.7	116.4	1.18096	0.239959	0.0203237
Q9Y2B1	RXYLT1	92.9	86.5	95.7	97.2	107.6	120	1.18066	0.239595	0.0808397
O75113	N4BP1	88	91.1	96.1	99.4	108.3	117.2	1.1806	0.239515	0.0428171
Q49AR2	C5orf22	89.5	91.5	94.3	108.9	109.1	106.7	1.17944	0.238103	0.000490971
Q8TDX6	CSGALNACT1	90.1	92.9	92.3	94.6	93.1	137	1.17944	0.238103	0.31705
Q68D10	SPTY2D1	90.7	93.6	91	108	108.5	108.1	1.17908	0.237658	6.11102e-05
A6NDG6	PGP	88.5	91.5	95.4	109.6	107.3	107.7	1.17865	0.237134	0.00150324
Q9GZT9	EGLN1	93.2	91.2	91	110.4	106.4	107.7	1.17829	0.23669	0.000282537
Q96ET8	TVP23C	80.8	114.1	80.6	111	96.9	116.7	1.17822	0.236611	0.263557
Q6IN85	PPP4R3A	94.9	91.3	89.3	107.9	110.7	105.9	1.17786	0.236166	0.00161058
O95182	NDUFA7	84.9	92.8	97.8	110.8	101.4	112.2	1.1775	0.235722	0.0322303
Q8IZV5	RDH10	94.8	89.1	91.7	108.4	101.9	114.1	1.17707	0.235198	0.013905
P61106	RAB14	92.4	88.5	94.7	113	104.7	106.7	1.17707	0.235198	0.00621384
A0A024RBG1	NUDT4B	93.9	89.4	92.3	105.6	113.6	105.1	1.17671	0.234753	0.00601351
P55201	BRPF1	90.5	94.5	90.7	109.7	107.1	107.6	1.17664	0.234675	0.000441826
Q15651	HMGN3	90.2	87.3	98.2	116.6	94.9	112.9	1.17664	0.234675	0.0949409
Q16649	NFIL3	93.8	92.8	89.1	98.9	108.1	117.4	1.17664	0.234675	0.042546
P17152	TMEM11	86.4	94	95.3	117	99.6	107.7	1.17628	0.23423	0.0477699
O43684	BUB3	92.1	90.7	92.9	103.9	106.1	114.3	1.17628	0.23423	0.00740111
P22891	PROZ	90.5	104.3	80.9	89	90.7	144.5	1.17592	0.233785	0.45255
P30533	LRPAP1	93.4	90.3	92.1	109.8	107.5	106.9	1.17549	0.233262	0.000214769
P48200	IREB2	92.1	92.4	91.3	108.3	105.7	110.2	1.17549	0.233262	0.000276835
Q9H814	PHAX	94	90.9	91	111.7	109.1	103.3	1.1747	0.232294	0.00391076
Q96HE7	ERO1A	90.2	93	92.7	111.1	106.1	106.9	1.1747	0.232294	0.000846549
Q9Y223	GNE	91.9	92.6	91.4	108.4	107.7	108	1.1747	0.232294	2.35967e-06
Q01484	ANK2	83.1	89.8	103	93	105.1	126	1.1747	0.232294	0.227212
Q7L4E1	MIGA2	91	97.7	87.3	103.5	101.5	119.1	1.17428	0.231771	0.06478
O76003	GLRX3	89.5	91.9	94.6	115.7	97.1	111.2	1.17391	0.231326	0.0507503
Q12893	TMEM115	90.7	97.9	87.5	107.5	109.9	106.6	1.17349	0.230803	0.00779197
Q9NQE9	HINT3	89.6	90.8	95.7	113.6	103.5	106.8	1.17313	0.230358	0.0105049
P01008	SERPINC1	62.7	115.7	97.7	111.7	105.8	106.4	1.17313	0.230358	0.366814
Q9BRX2	PELO	90.3	92.8	93	108.9	108.1	106.9	1.17313	0.230358	0.000107942
Q9Y227	ENTPD4	88.5	93.3	94.3	106.4	108.3	109.2	1.17313	0.230358	0.00127282
O96005	CLPTM1	92.7	90	93.5	112.9	105.2	105.8	1.1727	0.229835	0.00410084
Q9UK22	FBXO2	92.9	89.5	93.8	112.4	106.4	105	1.17234	0.22939	0.00375367
P56159	GFRA1	85.8	94.9	95.5	108.4	104.9	110.5	1.17234	0.22939	0.0109479
P07339	CTSD	92.8	90.8	92.7	108	108	107.8	1.17191	0.228867	1.72732e-05
Q9BYN0	SRXN1	92.8	92.5	91	106.9	105.3	111.6	1.17191	0.228867	0.00130298
P30520	ADSS2	91.7	91	93.6	104.4	102.7	116.6	1.17155	0.228422	0.023718
Q99643	SDHC	93.4	93.3	89.6	113.8	104.1	105.8	1.17155	0.228422	0.0081934
Q9UI32	GLS2	90.4	92.9	93	109.3	105.7	108.7	1.17155	0.228422	0.000352433
Q6P444	MTFR2	86.1	99	91.2	108.6	104.8	110.3	1.17155	0.228422	0.0180735
Q3SXY8	ARL13B	89.4	91.8	95.1	109	106.6	108	1.17119	0.227976	0.00092228
Q8WVI0	SMIM4	90	91.6	94.7	119.8	99.1	104.7	1.17119	0.227976	0.0675374
Q96DR5	BPIFA2	94.3	91.7	90.4	103.5	140.6	79.6	1.17113	0.2279	0.425378
P46013	MKI67	92.6	92	91.8	109.1	107.5	107.1	1.17113	0.2279	1.78388e-05
Q99735	MGST2	90.2	88.6	97.6	109	103.5	111.1	1.17077	0.227454	0.0117427
P20337	RAB3B	89.9	94.7	91.8	113.9	104	105.7	1.17077	0.227454	0.00942885
Q9UDT6	CLIP2	92.1	92.4	91.9	104.7	106.7	112.1	1.17041	0.227008	0.00209121
Q9BVK8	TMEM147	90.3	93.4	92.7	116.7	92.4	114.4	1.17041	0.227008	0.114493
P36639	NUDT1	95.7	88.9	91.9	109.3	103.9	110.4	1.17034	0.226932	0.00504462
P62993	GRB2	85.8	91.5	99.1	107.7	112.9	102.8	1.17004	0.226562	0.031598
Q9ULV0	MYO5B	85.5	92.6	98.4	104	110.6	108.9	1.16998	0.226486	0.0206478
O00264	PGRMC1	92.8	90	93.7	112.1	104.7	106.6	1.16962	0.22604	0.00325102
P05997	COL5A2	90.9	92.3	93.4	107.4	100.6	115.5	1.16956	0.225965	0.023171
P31431	SDC4	92	92.7	91.9	104.9	107.7	110.8	1.1692	0.225519	0.000823559
Q8TF42	UBASH3B	90.9	93.9	91.8	111.2	106.3	105.9	1.1692	0.225519	0.0012525
P04732	MT1E	66.2	108.7	101.7	115.4	84.9	123.1	1.1692	0.225519	0.425062
P61587	RND3	86.2	99.1	91.4	92.9	96.6	133.9	1.16877	0.224997	0.316806
P29372	MPG	89	91.8	95.9	92.7	95.5	135.2	1.16877	0.224997	0.324516
P00367	GLUD1	90.5	92.4	93.8	108.3	107.2	107.8	1.16841	0.224551	0.000103374
Q86T03	PIP4P1	90.6	87	99.1	114.5	99.9	108.9	1.16841	0.224551	0.0492104
Q8TF72	SHROOM3	92.3	94.1	90.3	102.3	110.3	110.7	1.16841	0.224551	0.00621358
P63096	GNAI1	92.2	91.5	93	99	98.9	125.4	1.16841	0.224551	0.153274
Q9UH99	SUN2	93.2	91.9	91.6	91.7	97.8	133.8	1.16841	0.224551	0.302763
O95563	MPC2	86.3	93	97.4	113.2	103.6	106.4	1.16805	0.224105	0.0227603
Q5W0V3	FAM160B1	91.8	91.5	93.4	110.6	106.8	105.8	1.16805	0.224105	0.0006002
Q9ULT8	HECTD1	93.5	92	91.3	107.8	107.8	107.6	1.16763	0.223583	1.87648e-05
P00734	F2	87.7	101.6	87.5	105.7	105.5	112	1.16763	0.223583	0.0393998
O43505	B4GAT1	91.2	91	94.7	106.8	110.2	106.1	1.16685	0.222616	0.000910773
P24557	TBXAS1	91.8	94.7	90.4	110	102.4	110.7	1.16685	0.222616	0.0063788
Q8NBR6	MINDY2	93.6	92	91.3	95.6	105.3	122.2	1.16685	0.222616	0.11963
Q99418	CYTH2	91.3	93	92.6	106.9	107.5	108.6	1.16649	0.222169	2.77091e-05
Q96C23	GALM	90.3	91.5	95.1	106.2	103.4	113.4	1.16649	0.222169	0.00970814
Q9H2F3	HSD3B7	87.3	95.5	94.2	106.6	107.1	109.3	1.16606	0.221648	0.00459488
P12838	DEFA4	95.9	91.8	89.3	113.8	93.4	115.8	1.16606	0.221648	0.107343
P21399	ACO1	91.4	92.2	93.4	108.7	108.5	105.7	1.1657	0.221201	0.000171858
P08603	CFH	88.5	91	97.5	105.7	110.3	106.9	1.1657	0.221201	0.00711015
O00194	RAB27B	93.3	91.5	92.2	107.5	102.4	113	1.1657	0.221201	0.00788846
A0AVF1	TTC26	89.9	101.2	86	103	115.5	104.4	1.16528	0.220681	0.0646566
Q8NE31	FAM13C	95.2	90.7	91.2	95.1	90.1	137.7	1.16528	0.220681	0.371158
Q9UMS6	SYNPO2	92.8	90.9	93.4	107.7	108.3	106.8	1.16492	0.220234	6.26122e-05
Q8N697	SLC15A4	94.5	90.1	92.6	103.6	105.4	113.9	1.16486	0.22016	0.0112346
O94887	FARP2	93.5	79.7	104	105.2	119.3	98.3	1.1645	0.219713	0.179891
Q9UM00	TMCO1	95	88.7	93.5	107.8	109	106	1.1645	0.219713	0.00190051
Q96HN2	AHCYL2	95.9	77.3	104	102.9	101	118.9	1.1645	0.219713	0.193316
Q2VIQ3	KIF4B	99.8	84	93.4	107	113.4	102.3	1.16414	0.219266	0.0537282
P11279	LAMP1	91.1	92.2	93.9	105.4	104.5	112.8	1.16414	0.219266	0.00529474
Q96H96	COQ2	93.1	92.3	91.9	108.8	108.9	105.1	1.16408	0.219193	0.000307802
Q9NZH0	GPRC5B	91.8	96.4	89.1	106.1	108.1	108.6	1.16408	0.219193	0.00258219
O15392	BIRC5	92.5	90.8	94	107.9	104.9	109.9	1.16372	0.218746	0.00092477
Q13642	FHL1	92.8	90.5	94	106.1	102	114.6	1.16372	0.218746	0.0170919
Q86X02	CDR2L	89.9	93.4	94	107.7	104.6	110.3	1.16336	0.218299	0.00193064
Q9ULF5	SLC39A10	90.7	94.3	92.4	105.4	108.6	108.7	1.1633	0.218226	0.00055035
Q53TN4	CYBRD1	105.5	83.8	88.1	104.4	82.3	136	1.1633	0.218226	0.422994
Q9UG56	PISD	92.7	93.7	91	107.4	108.8	106.4	1.16294	0.217779	0.000137808
Q96PY5	FMNL2	91.9	93.1	92.4	107.2	108.2	107.2	1.16294	0.217779	6.2364e-06
P61803	DAD1	89.5	91.2	96.7	111.2	97.3	114.1	1.16294	0.217779	0.0552202
P17900	GM2A	92.6	91.7	93.1	109.8	103.6	109.1	1.16258	0.217331	0.00168556
P63261	ACTG1	95.7	88	93.8	111.1	101.2	110.2	1.16216	0.216811	0.0186475
Q99717	SMAD5	93.4	91.1	93	107.1	100.7	114.7	1.16216	0.216811	0.0217464
Q9UL25	RAB21	92.5	90.4	94.6	109.2	106.2	107	1.1618	0.216364	0.000578843
Q13085	ACACA	92.4	92.1	93	108	107.1	107.3	1.1618	0.216364	2.48421e-06
O60229	KALRN	94.4	100.5	82.7	113.1	109.4	100	1.16174	0.216292	0.0832698
Q3YBR2	TBRG1	93.7	97.8	86.1	98.7	89.8	134	1.16174	0.216292	0.342979
O43657	TSPAN6	94.5	88.2	94.9	109.8	101.9	110.7	1.16138	0.215844	0.0134772
Q6UW68	TMEM205	91.4	90.1	96.1	114.1	90.3	118	1.16138	0.215844	0.166677
Q9UM82	SPATA2	92.3	94.6	90.8	109.1	103.5	109.7	1.1606	0.214877	0.00277587
Q9BZ76	CNTNAP3	94.5	91	92.2	103.9	108.4	110	1.1606	0.214877	0.00208254
P11169	SLC2A3	93.5	93.2	91	108.3	108.1	105.9	1.1606	0.214877	0.000174079
Q8NC54	KCT2	93	96.3	88.4	109	101.6	111.7	1.1606	0.214877	0.0172062
Q8NCH0	CHST14	86.8	96.3	94.6	102.4	112.7	107.1	1.16024	0.214429	0.0237089
Q96IX5	ATP5MD	92.6	93.8	91.4	115.3	100.5	106.5	1.16019	0.214358	0.0270924
Q5T7V8	GORAB	91.5	92.6	93.7	108.8	109.6	103.9	1.16019	0.214358	0.00142808
P49247	RPIA	94.3	93.4	90.1	108.4	105.2	108.6	1.15983	0.21391	0.000929139
P61604	HSPE1	89.1	94.1	94.6	110.8	104.7	106.7	1.15983	0.21391	0.00414594
Q9H840	GEMIN7	85.5	91.1	101.2	112.2	106.7	103.3	1.15983	0.21391	0.0485321
Q9BUB7	TMEM70	92.9	91	93.9	114.1	103.1	105	1.15983	0.21391	0.0133792
Q86WR7	PROSER2	89	92.5	96.3	106.2	108.3	107.7	1.15983	0.21391	0.00253668
Q9BTU6	PI4K2A	94.7	92	91.1	109.7	105.8	106.6	1.15947	0.213462	0.000780182
O75815	BCAR3	92.6	92.1	93.1	106.9	106.7	108.5	1.15947	0.213462	2.0724e-05
Q15382	RHEB	90.3	94.8	92.7	110.6	105.4	106.1	1.15947	0.213462	0.00209556
P37275	ZEB1	89.5	89.1	99.2	101.6	97.4	123.1	1.15947	0.213462	0.161756
O15431	SLC31A1	92.4	91.5	94	112.4	100.7	109.1	1.15941	0.213391	0.0142668
Q14331	FRG1	91.5	89.8	96.6	111.9	105	105.3	1.15941	0.213391	0.00829902
P09622	DLD	92	93.8	92.1	109.1	107.1	106	1.15941	0.213391	0.000165179
P48060	GLIPR1	89.7	93.1	95.1	109	105.5	107.7	1.15941	0.213391	0.00141441
Q15464	SHB	94	93	90.9	109	109.3	103.8	1.15905	0.212943	0.0018283
Q99614	TTC1	91.7	94.2	92	111.1	104.7	106.3	1.15905	0.212943	0.00209014
Q9BTE0	NAT9	94.8	88.8	94.3	113	101	108.1	1.15905	0.212943	0.0207774
Q9NP72	RAB18	93	92.8	92.1	102.1	100.2	119.8	1.15905	0.212943	0.0777859
P51817	PRKX	92.9	95.4	89.6	109.7	106.1	106.2	1.15869	0.212495	0.00202027
Q9NXV6	CDKN2AIP	91.5	91.3	95.2	107.3	106.3	108.5	1.15863	0.212424	0.000489489
Q9UI43	MRM2	92.8	92.5	92.7	105.7	111.1	105.2	1.15827	0.211976	0.00148887
Q9H0V1	TMEM168	93.6	94	90.4	106.7	108.8	106.5	1.15827	0.211976	0.000414555
Q69YH5	CDCA2	93.1	91.2	93.7	104.1	107.7	110.2	1.15827	0.211976	0.00159035
Q9H425	C1orf198	92	93	93	94.6	97.2	130.2	1.15827	0.211976	0.269897
Q96CV9	OPTN	89.7	94.4	93.9	109.8	103.9	108.2	1.15791	0.211528	0.00316635
P28799	GRN	94.2	93.9	90	105.1	108.8	108.1	1.15786	0.211457	0.0011573
Q96L58	B3GALT6	94.9	92.6	90.6	107	105	110	1.15786	0.211457	0.00156515
Q9H4B6	SAV1	91.6	93.3	93.2	106.6	107.1	108.2	1.1575	0.211009	3.60323e-05
Q9BUN8	DERL1	92.1	92.9	93.1	108	105.9	108	1.1575	0.211009	4.41257e-05
P36021	SLC16A2	95.8	88.4	93.9	100.7	110	111.2	1.1575	0.211009	0.0216255
O43715	TRIAP1	88.3	89.1	100.8	110.7	107.1	104	1.15672	0.210042	0.0315492
P30405	PPIF	89.8	84.8	103.6	115.7	93.8	112.3	1.15672	0.210042	0.174991
P41219	PRPH	94.2	91.3	92.7	108.6	100.7	112.5	1.15672	0.210042	0.0152189
Q9UGL1	KDM5B	103.6	89	85.6	87.3	96.2	138.3	1.15672	0.210042	0.43248
Q9C0H2	TTYH3	84.6	97.2	96.4	101.7	104	116	1.15636	0.209594	0.0736771
P82909	MRPS36	91.6	92.1	94.6	105.7	106.1	110	1.15631	0.209523	0.000937638
A8K8P3	SFI1	97	96	85.4	91.4	117.1	113.2	1.15553	0.208557	0.176919
Q13015	MLLT11	97.4	112.1	68.9	125.8	98.8	97	1.15517	0.208108	0.41187
O95833	CLIC3	96.2	87.4	94.8	107.4	111.9	102.3	1.15517	0.208108	0.0208277
Q9BW85	YJU2	92.1	92.1	94.2	110.6	103	108	1.15517	0.208108	0.00352322
Q92966	SNAPC3	95.5	91.7	91.2	99.9	112.1	109.6	1.15517	0.208108	0.0220469
Q5JTJ3	COA6	94.9	89.8	93.7	112.3	103.2	106	1.15481	0.20766	0.00977682
O75976	CPD	94.3	93.6	90.6	107.3	106.2	108.1	1.15476	0.20759	0.000338947
Q9UF56	FBXL17	88.5	95.2	94.8	115	101.8	104.7	1.1544	0.207141	0.0346251
O15554	KCNN4	88	87.9	102.6	109.6	104.8	107.1	1.1544	0.207141	0.0476548
P61244	MAX	96.4	89.8	92.3	103.9	104.7	112.9	1.1544	0.207141	0.0143477
Q9HD23	MRS2	94.5	91.8	92.3	109.1	110.1	102.3	1.15398	0.206623	0.00523208
Q9P2R7	SUCLA2	92.3	93.8	92.5	107.4	107.7	106.3	1.15363	0.206175	2.31256e-05
Q16533	SNAPC1	96.5	90.1	92	106.1	108.7	106.6	1.15363	0.206175	0.00227359
Q02241	KIF23	91.8	92.8	94	108	105.7	107.7	1.15363	0.206175	0.000120396
Q9BTX7	TTPAL	104.5	67.2	106.9	80.4	131.7	109.3	1.15363	0.206175	0.507778
Q9Y5J5	PHLDA3	93.3	92.5	92.8	108.3	111.8	101.2	1.15327	0.205726	0.0104031
P61421	ATP6V0D1	95	92.2	91.4	112.4	104.8	104.1	1.15327	0.205726	0.00773869
Q99942	RNF5	98.3	91.3	89	110.4	101.3	109.6	1.15327	0.205726	0.0242936
O94811	TPPP	95.1	87.6	96	102	109.4	109.9	1.15285	0.205208	0.018324
Q6P4E1	CASC4	93.4	91.6	93.7	110.5	104.1	106.6	1.15249	0.204759	0.00199745
Q5SXM2	SNAPC4	96.4	89.2	93.1	106.3	109.8	105.1	1.15249	0.204759	0.00487698
Q8WUD6	CHPT1	88.6	87.1	103.1	107.8	102.9	110.4	1.15172	0.203792	0.0641115
P14621	ACYP2	90.1	93.9	94.8	101	97.5	122.6	1.15172	0.203792	0.151973
Q9BTF0	THUMPD2	95.6	91	92.3	106.8	108.2	106.1	1.15131	0.203275	0.000723752
P17844	DDX5	92.3	92.8	93.8	106.8	106.7	107.6	1.15131	0.203275	1.15288e-05
Q5T8P6	RBM26	93.1	91.6	94.2	106.2	106.5	108.4	1.15131	0.203275	0.000160771
O14924	RGS12	94.7	90.8	93.4	104.1	106.7	110.3	1.15131	0.203275	0.00273409
Q5TCZ1	SH3PXD2A	95.3	89.9	93.7	101.1	108.7	111.3	1.15131	0.203275	0.0151882
Q03518	TAP1	93.5	92.4	93	102.7	105.2	113.2	1.15131	0.203275	0.011512
Q5JTY5	CBWD3	91.9	85.5	101.5	99.4	107.7	114	1.15131	0.203275	0.0887805
Q9Y5T5	USP16	92.9	93.2	92.8	106	109.9	105.2	1.15131	0.203275	0.000643482
P82094	TMF1	92.9	92.7	93.3	106.8	107.5	106.8	1.15131	0.203275	1.11849e-06
Q9NZU0	FLRT3	92.5	94.9	91.6	107.9	106.4	106.8	1.1509	0.202758	0.000204023
Q9Y4H2	IRS2	93.3	93.5	92.2	106.6	106.5	108	1.1509	0.202758	2.41526e-05
O43396	TXNL1	92.7	92.8	93.5	108.7	104.1	108.2	1.15054	0.202308	0.000694343
Q5MNZ6	WDR45B	91.6	93.4	94	104.1	102.5	114.4	1.15054	0.202308	0.0210863
Q96DD7	SHISA4	86.1	99.7	93.2	97	103.2	120.8	1.15054	0.202308	0.160513
Q58A45	PAN3	93.4	91.3	94.3	99.3	100.6	121	1.15018	0.201859	0.119902
Q9ULX6	AKAP8L	93.2	94.1	91.8	109.2	107.2	104.6	1.15013	0.201791	0.000722192
O75054	IGSF3	91.1	92.5	95.5	107.8	105.4	107.8	1.15013	0.201791	0.000788283
P01034	CST3	93.2	93.5	92.4	113.6	102.2	105.1	1.14977	0.201342	0.0154168
Q14641	INSL4	95.1	86.8	97.2	108.1	102.6	110.1	1.14941	0.200892	0.0232505
Q9H3F6	KCTD10	91.5	94.2	93.5	102.7	112.2	105.9	1.149	0.200375	0.00882405
Q9H1H9	KIF13A	94.5	93.7	91	104.6	108.3	107.9	1.149	0.200375	0.000928806
O00154	ACOT7	92.6	91.7	94.9	107.9	106.8	106.1	1.149	0.200375	0.000217804
Q9Y5A9	YTHDF2	91.9	89.8	97.5	111.4	100.4	108.9	1.14864	0.199925	0.0267898
O60656	UGT1A9	91.3	97	91	105.8	106.2	108.8	1.14859	0.199859	0.00308834
Q8TBF2	PRXL2B	101.3	96.8	81.2	98.2	105.3	117.3	1.14859	0.199859	0.169127
P58546	MTPN	91.8	94.9	92.6	108.2	103.9	108.6	1.14823	0.199409	0.00145444
Q8NEW0	SLC30A7	85.3	99.1	94.9	105.6	101.7	113.4	1.14823	0.199409	0.0610354
Q9BRQ8	AIFM2	92.9	94.7	91.7	104.5	107.1	109.1	1.14823	0.199409	0.000973764
Q9Y244	POMP	92.3	95.1	92	108	106.2	106.5	1.14782	0.198892	0.000263569
Q99758	ABCA3	90.6	95.6	93.2	99.9	114.5	106.2	1.14746	0.198442	0.0371469
Q96BY9	SARAF	93.6	96.4	89.4	105.7	108.6	106.3	1.14746	0.198442	0.00345785
P99999	CYCS	95.5	89.8	94.2	109.4	108.6	102.6	1.14705	0.197926	0.00761662
O94760	DDAH1	90.2	95	94.3	109.3	105.7	105.6	1.14705	0.197926	0.00207745
Q9NQ88	TIGAR	93.5	92.6	93.4	105.8	107.4	107.4	1.14705	0.197926	2.24677e-05
Q9GZP4	PITHD1	91.1	91.4	97	108.5	107.1	104.9	1.14669	0.197476	0.00333797
O14684	PTGES	93	92.7	93.8	107.1	104	109.4	1.14669	0.197476	0.00102768
O75385	ULK1	94.6	91.7	93.2	98.5	105.3	116.7	1.14669	0.197476	0.0638068
P15291	B4GALT1	101.8	100.2	77.5	93.4	107.1	120	1.14669	0.197476	0.281184
Q9Y5W8	SNX13	90.5	92.1	97	109.1	107.9	103.5	1.14628	0.19696	0.00625987
P11047	LAMC1	91.3	94.7	93.6	108.8	106.8	104.9	1.14628	0.19696	0.000827266
P49761	CLK3	95.1	92	92.5	107.1	103	110.4	1.14628	0.19696	0.00436462
Q9NY97	B3GNT2	94.5	93.3	91.8	108.3	110.7	101.4	1.14592	0.19651	0.00932193
O60447	EVI5	87.5	101.4	90.7	108.7	104.1	107.6	1.14592	0.19651	0.0371851
P01112	HRAS	95.2	91.2	93.2	108	103.7	108.7	1.14592	0.19651	0.00219428
Q9BRK5	SDF4	94.1	91.1	94.4	107.5	108.6	104.2	1.14557	0.196059	0.00130812
P24390	KDELR1	94.7	90.5	94.4	99.9	102.6	117.8	1.14557	0.196059	0.077133
Q9NX00	TMEM160	96.7	91.4	91.5	93.6	106.3	120.4	1.14557	0.196059	0.162511
Q9Y3E5	PTRH2	89.5	91.6	98.6	107.1	106.7	106.6	1.14551	0.195994	0.00790656
Q6ZSC3	RBM43	85.1	98.1	96.5	103	110.2	107.2	1.14551	0.195994	0.0418573
Q96EY8	MMAB	96.9	92.7	90.1	107	106.2	107.2	1.14551	0.195994	0.00248617
Q86SQ4	ADGRG6	92	93.9	93.8	107.8	107.5	105	1.14516	0.195544	0.000234327
O95832	CLDN1	93.6	92.8	93.3	102.8	107.4	110.1	1.14516	0.195544	0.00321989
P06727	APOA4	92.9	92.4	94.4	105.6	104.8	109.9	1.14516	0.195544	0.0013302
Q92963	RIT1	92.8	89.1	97.8	106	106.5	107.7	1.1448	0.195093	0.00629149
Q13286	CLN3	93.7	91.7	94.3	111	95.1	114.1	1.1448	0.195093	0.0853745
P0DJ07	PET100	87.7	96.5	95.6	102.5	108.8	108.9	1.14439	0.194577	0.0184519
O14735	CDIPT	90.9	91.3	97.6	109.5	99.6	111.1	1.14439	0.194577	0.0327087
Q8N543	OGFOD1	93.8	93	93	107.8	105.6	106.8	1.14439	0.194577	4.0547e-05
Q14114	LRP8	94.3	95.2	90.3	108.8	104.6	106.8	1.14439	0.194577	0.00223431
Q99755	PIP5K1A	92.2	93.9	93.7	108.3	104.8	107.1	1.14439	0.194577	0.000313061
Q9UBB6	NCDN	92.7	93.3	93.8	105	105.6	109.6	1.14439	0.194577	0.000805607
Q96RP9	GFM1	95.3	93.8	90.7	107.9	107.9	104.3	1.14403	0.194127	0.00175752
Q96LZ7	RMDN2	92.9	89.4	97.6	97.8	117.2	105.2	1.14398	0.194062	0.0935983
Q14CS0	UBXN2B	94	96.3	89.6	106.8	106	107.4	1.14398	0.194062	0.00259141
Q9NX01	TXNL4B	90.7	94.9	94.2	106.4	109.2	104.4	1.14367	0.193676	0.00214868
Q8N4S9	MARVELD2	93.1	93.2	93.6	106.8	108	105.3	1.14362	0.193611	7.29211e-05
P48163	ME1	94.1	91.9	93.9	148.2	136.4	145.9	1.53836	0.621396	0.000199875
Q16864	ATP6V1F	93.8	90.8	95.3	105.6	107.3	107.2	1.14362	0.193611	0.000728194
Q9UHB6	LIMA1	92	94.5	93.4	107.3	104.6	108.2	1.14362	0.193611	0.000501643
Q9P031	CCDC59	98.5	88	93.4	111	105.4	103.6	1.14327	0.19316	0.0237378
O95249	GOSR1	94.6	92.6	92.7	105.8	104.8	109.4	1.14327	0.19316	0.000971969
Q15005	SPCS2	91.7	91.9	96.4	110	104.5	105.6	1.14321	0.193096	0.00419542
P16435	POR	93.5	93.5	93	107.2	103.3	109.6	1.14321	0.193096	0.00192
P08559	PDHA1	94.6	91.7	93.7	102.8	105.4	111.8	1.14286	0.192645	0.00898326
Q9H999	PANK3	97.5	94.8	87.7	102.6	110.1	107.2	1.1425	0.192194	0.0218543
P06703	S100A6	88.1	98.7	93.2	107.5	100.4	112	1.1425	0.192194	0.0433126
P04080	CSTB	92.4	91.8	95.9	111.3	103.6	105.1	1.14245	0.19213	0.00770366
Q9BVT8	TMUB1	93.4	88.6	98.1	105.6	109	105.4	1.14245	0.19213	0.0111449
Q9NPF0	CD320	93.7	94.8	91.6	104.6	108.6	106.8	1.14245	0.19213	0.000870048
O43426	SYNJ1	93.9	91.4	94.8	105.9	101.5	112.6	1.14245	0.19213	0.0170929
Q86TB9	PATL1	92.8	94.6	92.7	105.1	106.9	107.9	1.14209	0.191679	0.00020616
Q3ZCW2	LGALSL	87.9	92.8	99.4	113.7	104.8	101.4	1.14209	0.191679	0.0553665
Q96GD4	AURKB	92.5	95.7	91.9	111	105.9	103	1.14209	0.191679	0.00715218
O00220	TNFRSF10A	96	88.6	95.5	106.3	105.8	107.8	1.14209	0.191679	0.00573704
P62979	RPS27A	92.3	91.4	96.4	108.6	99	112.2	1.14174	0.191228	0.0352228
O60361	NME2P1	91.6	101.4	87.1	112.9	92.2	114.7	1.14174	0.191228	0.188708
Q7L5D6	GET4	92	92.3	95.8	98.3	98.6	122.9	1.14174	0.191228	0.183602
Q86TX2	ACOT1	93.2	92.8	94.2	106.4	105.2	108.2	1.14133	0.190713	0.000166179
Q8N0X7	SPART	92.5	93	94.7	106.9	104.2	108.7	1.14133	0.190713	0.000845508
Q24JP5	TMEM132A	94	94.8	91.4	102.6	108.6	108.6	1.14133	0.190713	0.00420129
Q96GY3	LIN37	89.1	95.8	95.3	100.2	97.2	122.3	1.14097	0.190262	0.183712
Q9NZJ9	NUDT4	91.6	92.8	95.9	109.8	106.2	103.8	1.14092	0.190198	0.00368594
Q8NE86	MCU	93.9	92.7	93.7	108.4	107.5	103.9	1.14092	0.190198	0.000760606
O14795	UNC13B	94.3	91.5	94.5	102	105	112.8	1.14092	0.190198	0.017288
Q7L775	EPM2AIP1	91.7	95.4	93.2	107.6	109.3	102.9	1.14092	0.190198	0.00388578
Q9BUW7	C9orf16	95.5	100.5	84.3	105.1	108.1	106.6	1.14092	0.190198	0.0537989
Q99856	ARID3A	91.4	88.3	100.6	105.9	106.8	107.1	1.14092	0.190198	0.02384
Q10469	MGAT2	92.5	94.9	92.9	111.1	104.2	104.4	1.14056	0.189747	0.00531171
P13196	ALAS1	92.9	91.9	95.5	107.4	107.3	105	1.14056	0.189747	0.000587955
Q3ZCX4	ZNF568	93.3	94.3	92.7	105.1	103.4	111.2	1.14056	0.189747	0.0055381
O43298	ZBTB43	92	93.2	95.1	91.8	117.8	110	1.14021	0.189296	0.166476
Q9H307	PNN	94.1	93.7	92.6	105.4	105.7	108.6	1.14016	0.189232	0.000299773
Q12849	GRSF1	92.9	92.7	94.8	108.5	104	107.1	1.1398	0.188781	0.000928519
Q9BQI3	EIF2AK1	91.7	92.6	96.1	104.1	102.8	112.7	1.1398	0.188781	0.0181204
P53801	PTTG1IP	93.5	97	90	99.7	115.3	104.6	1.13939	0.188267	0.0606021
Q16134	ETFDH	90.4	92.4	97.7	105.1	108.7	105.7	1.13904	0.187815	0.00602741
O15121	DEGS1	93.7	88.9	97.9	113.5	100.1	105.9	1.13904	0.187815	0.0496435
O43272	PRODH	87.4	101.9	91.2	109	98.4	112.1	1.13904	0.187815	0.0963195
P05362	ICAM1	91.5	94.9	94.1	102.7	114.1	102.6	1.13868	0.187364	0.0304794
O94923	GLCE	91.9	95.3	93.3	107	105.6	106.8	1.13868	0.187364	0.00027497
Q7Z7F0	KHDC4	93.5	92.6	94.5	107.2	105.8	106.5	1.13863	0.187301	4.49521e-05
P11233	RALA	94.6	92.7	93.3	107.5	108.2	103.7	1.13828	0.186849	0.00101076
Q7KZN9	COX15	93.2	93.2	94.2	111.4	101	107	1.13828	0.186849	0.0130015
Q9BYB4	GNB1L	90.8	89.9	99.9	99.2	107.1	113.1	1.13828	0.186849	0.0655632
Q13686	ALKBH1	95.6	91.1	93.9	110.9	101.7	106.7	1.13792	0.186398	0.0121522
P16070	CD44	92	93.1	95.5	108.1	101.4	109.8	1.13792	0.186398	0.00954405
Q9UMR2	DDX19B	94.4	91.2	95	102.8	105.3	111.2	1.13792	0.186398	0.00943565
P38606	ATP6V1A	98	92	90.7	112.3	101.1	106	1.13787	0.186335	0.0307878
P09661	SNRPA1	95	91	94.7	106.4	103.8	109.2	1.13787	0.186335	0.00309283
Q13523	PRPF4B	93.2	93.5	94	109.7	104.3	105.3	1.13751	0.185883	0.00154449
Q5TEU4	NDUFAF5	95.1	92.5	93.1	107	105.9	106.4	1.13751	0.185883	0.000109936
Q96S90	LYSMD1	90.6	91.2	98.9	101.8	112.8	104.7	1.13751	0.185883	0.0385998
O96008	TOMM40	93.6	91.8	95.4	106.6	107.8	104.8	1.13675	0.184918	0.000703253
Q96PC3	AP1S3	84.8	100.8	95.2	118.3	105.7	95.2	1.13675	0.184918	0.191753
Q14596	NBR1	93	95.1	92.7	105.7	106.2	107.3	1.13675	0.184918	0.000136249
Q9H1B7	IRF2BPL	92.6	93.2	95	105.1	105.8	108.3	1.13675	0.184918	0.00045141
Q8NBQ5	HSD17B11	91.9	94.8	94.1	107	105.7	106.4	1.1364	0.184466	0.000178118
Q9GZY4	COA1	97.1	91.2	92.5	104.6	107.1	107.4	1.1364	0.184466	0.00307794
Q9NVH0	EXD2	96.4	92.6	91.9	106.1	105.4	107.7	1.13635	0.184404	0.00119922
Q9NRU3	CNNM1	95.7	92.1	93.1	103.8	105.1	110.3	1.13635	0.184404	0.00481452
Q9H2G2	SLK	93.6	94.1	93.2	106.2	106.2	106.7	1.13599	0.183952	2.07582e-06
P56277	CMC4	89.6	91.9	99.4	108.5	98.8	111.8	1.13599	0.183952	0.0600162
Q9NVJ2	ARL8B	96.6	92	92.3	107.6	106.4	105	1.13564	0.1835	0.00158635
O94967	WDR47	94.6	96.4	89.9	103.2	101.2	114.6	1.13564	0.1835	0.0508458
P10070	GLI2	90.4	92.4	98.2	104.6	108.9	105.6	1.13559	0.183438	0.0089935
P08579	SNRPB2	94.1	91.4	95.5	108.7	103.4	107	1.13559	0.183438	0.00299099
Q9HC07	TMEM165	96.1	87.2	97.7	109.6	107.7	101.7	1.13523	0.182986	0.0350507
B0YJ81	HACD1	95.7	93.6	91.7	105.8	109.2	104	1.13523	0.182986	0.00269711
O95150	TNFSF15	93.2	92.7	95.1	104	109.8	105.2	1.13523	0.182986	0.00269711
Q8NDV7	TNRC6A	92.7	95.6	92.7	109.5	103.8	105.7	1.13523	0.182986	0.0028124
Q6ZSY5	PPP1R3F	89.6	88	103.4	114	97.2	107.8	1.13523	0.182986	0.141371
Q16875	PFKFB3	92.7	93.5	94.8	107.3	102.9	108.8	1.13523	0.182986	0.00249478
O43676	NDUFB3	89.8	95.4	95.8	115	94.9	109	1.13488	0.182534	0.113922
Q9UK99	FBXO3	97.3	90.1	93.6	103.2	106.6	109.1	1.13488	0.182534	0.00935201
Q9NPD8	UBE2T	99.5	92.4	89.1	109.1	97.4	112.4	1.13488	0.182534	0.0827794
O95059	RPP14	90.4	93.6	97	99.5	98.5	120.9	1.13488	0.182534	0.169591
Q92629	SGCD	90.4	98.6	92.1	104.7	112.5	101.8	1.13483	0.182473	0.0357081
P42785	PRCP	94.9	89.7	96.5	112.8	103.7	102.5	1.13483	0.182473	0.030351
Q96K37	SLC35E1	97.5	95.5	88.1	105.5	108.4	105.1	1.13483	0.182473	0.0142277
Q8IWT6	LRRC8A	94.9	91.8	94.4	106.2	107	105.7	1.13447	0.182021	0.000259131
O95817	BAG3	93.4	95	92.7	105.9	107.1	105.8	1.13412	0.181568	9.5281e-05
Q9UKN7	MYO15A	84.9	89.5	106.7	106.8	104.6	107.4	1.13412	0.181568	0.133465
Q9UPQ8	DOLK	95.5	90.4	95.3	110.5	104.6	103.8	1.13407	0.181508	0.00952589
P58317	ZNF121	94.7	97.5	89	101	105.3	112.6	1.13407	0.181508	0.0405183
Q9H098	FAM107B	95.4	93.2	92.6	108	107	103.9	1.13407	0.181508	0.00110829
Q9UQN3	CHMP2B	91.3	95.9	94	107.9	101.9	109	1.13371	0.181055	0.00827556
O95235	KIF20A	103.5	91.8	85.9	106.7	115.3	96.8	1.13371	0.181055	0.167238
Q8N6G5	CSGALNACT2	91.2	94.4	95.6	108.4	109.5	100.9	1.13371	0.181055	0.0140101
Q9H8S9	MOB1A	96.1	91.7	93.4	109.4	102.6	106.8	1.13371	0.181055	0.00603534
Q99757	TXN2	92.9	90.1	98.2	110.9	103	104.8	1.13336	0.180602	0.0206645
Q9Y624	F11R	95	92.6	93.6	107.1	101.9	109.7	1.13336	0.180602	0.00644337
Q9P107	GMIP	91.9	97.6	91.8	101.4	113.9	103.4	1.13295	0.180089	0.0448897
Q9BZ23	PANK2	94.2	95.5	91.6	106.8	106	105.9	1.13295	0.180089	0.000456124
Q9Y5J6	TIMM10B	95.6	90.3	95.4	105	107.1	106.6	1.13295	0.180089	0.0025084
Q9NX02	NLRP2	93.1	95.6	92.6	106.5	105	107.2	1.13295	0.180089	0.000386865
Q8IWE4	DCUN1D3	89.2	99.6	92.5	105.8	112.4	100.5	1.13295	0.180089	0.0538918
Q9NYV4	CDK12	97	91.8	92.5	108.3	104.4	106	1.13295	0.180089	0.0032748
Q8TDX7	NEK7	94.6	91.5	95.2	105.8	105.4	107.5	1.13295	0.180089	0.000690468
Q86X95	CIR1	97.6	88.2	95.5	105.3	105.6	107.8	1.13295	0.180089	0.0134994
Q8IXQ5	KLHL7	89.8	94.5	97	97	104.4	117.3	1.13295	0.180089	0.118775
Q9BYW2	SETD2	95.5	94	91.9	101	101.8	116	1.13291	0.180029	0.0666264
P46531	NOTCH1	94.4	93	93.9	100.4	111.8	106.4	1.1326	0.179637	0.019991
Q9GZP0	PDGFD	93.6	90.8	96.9	98.9	112.4	107.3	1.1326	0.179637	0.0448738
Q86UN3	RTN4RL2	92.1	92.2	97.1	104.1	114.5	100.1	1.13255	0.179577	0.0538648
P57682	KLF3	91.8	91.5	98.1	107.6	102.4	108.7	1.13255	0.179577	0.0127586
O75695	RP2	93	93.9	94.4	107	107.8	103.7	1.13224	0.179184	0.000715414
P10074	ZBTB48	96.2	97	88.2	103	111.3	104.3	1.1322	0.179124	0.0313079
Q14997	PSME4	94.4	93.2	93.8	108.8	104.9	104.9	1.1322	0.179124	0.000769991
P45973	CBX5	94.8	92.8	93.8	108.5	103.3	106.8	1.1322	0.179124	0.00162503
Q6ZU80	CEP128	92.9	95.2	93.3	92.6	108.2	117.8	1.1322	0.179124	0.168087
Q9Y4C2	TCAF1	93.8	94.3	93.4	106.7	106.4	105.5	1.13179	0.178611	9.94857e-06
Q5VTL8	PRPF38B	90.4	93.7	97.4	107.3	103.9	107.3	1.13144	0.178158	0.00600101
P62341	SELENOT	90.6	94.3	96.6	105.4	100.1	113	1.13144	0.178158	0.0405287
Q6PCB6	ABHD17C	95.7	95.5	90.3	105.1	106.5	106.8	1.13108	0.177705	0.00262304
Q9P2D6	FAM135A	95.4	86.6	99.6	101.1	108.7	108.7	1.13104	0.177646	0.0553195
Q8WV24	PHLDA1	91.7	98.3	91.6	106	103.6	108.9	1.13104	0.177646	0.0103055
Q96F10	SAT2	95.3	93.2	93.1	99.4	107.4	111.7	1.13104	0.177646	0.028639
Q4LE39	ARID4B	92.3	94.4	94.9	106.3	107.4	104.7	1.13068	0.177193	0.000391414
P07585	DCN	91.4	99.9	90.3	96.8	114.8	106.8	1.13068	0.177193	0.111495
Q9NWK9	ZNHIT6	92.4	94.1	95.1	103	105.3	110.1	1.13068	0.177193	0.00536937
Q7Z7K6	CENPV	93.5	92.8	95.3	106.7	100.2	111.5	1.13068	0.177193	0.0217126
Q9Y5K8	ATP6V1D	93.7	95.6	92.3	107.3	103.1	107.9	1.13033	0.17674	0.00238428
Q9Y5Z4	HEBP2	94.6	93.1	94	108.3	104.6	105.5	1.13028	0.176681	0.000515379
Q9NRH1	YAE1	92.4	93.1	96.2	108.2	102.2	108	1.13028	0.176681	0.00589753
Q9NYS0	NKIRAS1	94.1	92.8	94.8	105	103.6	109.8	1.13028	0.176681	0.00340048
P51148	RAB5C	93.2	92	96.5	107.3	107.3	103.7	1.12993	0.176228	0.0024875
Q9BXF6	RAB11FIP5	92.8	94.4	94.5	108.8	105	104.5	1.12993	0.176228	0.00113657
P15104	GLUL	95.2	93.2	93.3	104.7	107	106.6	1.12993	0.176228	0.000223226
Q8NHS3	MFSD8	91	91.4	99.3	110.9	97.8	109.6	1.12993	0.176228	0.0699594
O75390	CS	92.9	94.7	94.1	107.2	104.3	106.8	1.12993	0.176228	0.000314023
Q8WZ82	OVCA2	97	92.8	92	100	109.3	108.9	1.12917	0.175262	0.0235951
Q9ULM6	CNOT6	96.4	90.7	94.7	106.6	105.1	106.5	1.12917	0.175262	0.00230889
O43819	SCO2	84.1	99.3	98.4	110.5	99.3	108.3	1.12881	0.174809	0.113853
O60353	FZD6	89	97	95.8	107.6	107.9	102.6	1.12881	0.174809	0.0161543
Q14703	MBTPS1	93.5	92.9	95.5	100.3	107.8	110.1	1.12877	0.17475	0.0167838
Q5BJH7	YIF1B	94.5	92.1	95.3	109.6	96.9	111.7	1.12877	0.17475	0.0624804
Q0VAQ4	SMAGP	92.5	90.3	99.1	107.6	102.7	107.8	1.12841	0.174297	0.0181468
P04075	ALDOA	93.4	94.3	94.2	108.8	103.6	105.7	1.12841	0.174297	0.00142191
Q6ZV50	RFX8	88.3	93.4	100.2	105.4	103.6	109	1.12806	0.173843	0.0338273
Q9P0J1	PDP1	92.4	94.1	95.4	102.5	106.4	109.1	1.12806	0.173843	0.00462018
Q14CZ7	FASTKD3	94.1	94.4	93.4	103.8	103.8	110.4	1.12806	0.173843	0.00561417
Q9BU70	TRMO	94.5	96	91.4	105.4	101.9	110.7	1.12806	0.173843	0.014175
Q9H668	STN1	93.4	95.2	93.3	98.6	108	111.4	1.12806	0.173843	0.0361008
Q96KB5	PBK	93.4	96.2	92.4	106.2	105.9	105.9	1.12766	0.173332	0.000463208
Q8TCT8	SPPL2A	92.4	94	95.6	106	108.8	103.1	1.1273	0.172878	0.00316704
Q8WUM4	PDCD6IP	93.9	93.6	94.5	108	104.6	105.3	1.1273	0.172878	0.000363627
A0A1B0GTZ2	CCDC196	83.4	101.1	97.6	108.2	97.2	112.6	1.12726	0.17282	0.166695
Q9H2J4	PDCL3	92	96.4	93.7	108.7	106.7	102.5	1.12691	0.172366	0.00589334
Q9Y6N1	COX11	86.6	96	99.5	104.5	105.9	107.5	1.12691	0.172366	0.039058
Q9UK58	CCNL1	92.3	94.5	95.4	106.2	106.5	105.2	1.12651	0.171855	0.000286862
O43353	RIPK2	91	99	92.2	109.5	104.5	103.8	1.12615	0.171401	0.0180666
P47755	CAPZA2	95.1	93.1	94	105.9	106	105.9	1.12615	0.171401	3.35349e-05
Q9UH17	APOBEC3B	94.6	93.6	94	103.9	107.1	106.8	1.12615	0.171401	0.000363727
Q13887	KLF5	91.1	96.5	94.6	98.6	109.3	109.9	1.12615	0.171401	0.0411877
Q86UK0	ABCA12	97	90.3	94.9	104.8	107.4	105.6	1.12615	0.171401	0.00502276
Q9H6R6	ZDHHC6	95.7	92.9	93.7	95.9	107.3	114.7	1.12611	0.171344	0.0984763
O43504	LAMTOR5	93.2	105.3	83.7	101.1	125.1	91.5	1.1258	0.170947	0.372177
P49759	CLK1	91.4	97.8	93.1	106.4	105.1	106.3	1.12575	0.17089	0.00378811
Q96HY6	DDRGK1	92.8	95	94.5	99.3	95.5	123	1.12575	0.17089	0.242178
Q05823	RNASEL	93.7	93.2	95.4	98.7	101.5	117.6	1.12575	0.17089	0.116561
P11717	IGF2R	94.1	93.8	94.4	105.1	103	109.6	1.1254	0.170436	0.00379505
Q6UB28	METAP1D	94.8	92.3	95.2	100.9	105.7	111.1	1.1254	0.170436	0.0186539
P63313	TMSB10	99.8	103.7	78.8	102	112.5	103.2	1.1254	0.170436	0.233443
Q15025	TNIP1	98.2	91.8	92.3	107	105.1	105.6	1.1254	0.170436	0.00521103
Q9UBS8	RNF14	95.1	91.9	95.3	109.5	101.5	106.7	1.1254	0.170436	0.0103666
Q8TDY2	RB1CC1	92.5	94.4	95.4	103.1	107.5	107.1	1.1254	0.170436	0.00198695
Q9Y388	RBMX2	89.3	95.7	97.3	104.1	110.4	103.1	1.12504	0.169982	0.02452
Q8TBB5	KLHDC4	93.3	94.7	94.3	105.3	105.6	106.7	1.12504	0.169982	3.86597e-05
Q9Y2L8	ZKSCAN5	92.6	82.1	107.7	93.4	118.3	106	1.125	0.169925	0.318578
Q8N128	FAM177A1	95.7	93.6	93.1	106	109.1	102.5	1.12465	0.169471	0.00474523
Q9Y3A5	SBDS	92.8	95.6	94	107.6	106.2	103.8	1.12465	0.169471	0.00103315
P00749	PLAU	89.9	98.1	94.4	107.2	105.9	104.5	1.12465	0.169471	0.00929957
P62834	RAP1A	94.5	93.9	94	108.4	102.3	106.9	1.12465	0.169471	0.00313058
Q14249	ENDOG	93.5	93.4	95.5	102.4	108	107.2	1.12465	0.169471	0.0033434
A0A0B4J2F0	PIGBOS1	93.5	96	92.9	111.5	97.8	108.3	1.12465	0.169471	0.0506483
Q6NSJ2	PHLDB3	91.3	94.3	96.8	103.8	104.3	109.5	1.12465	0.169471	0.00832978
Q9Y383	LUC7L2	91.5	94.4	96.5	105.5	101.5	110.6	1.12465	0.169471	0.017491
Q9Y2K7	KDM2A	94.7	92.6	95.1	101.5	102.5	113.6	1.12465	0.169471	0.0412536
Q9H4A5	GOLPH3L	92.4	96.5	93.5	107.3	104.1	106.2	1.12465	0.169471	0.00160665
O14807	MRAS	91.4	93.7	97.3	100.4	106.2	111	1.12465	0.169471	0.0288282
Q9Y5U8	MPC1	96.2	92.5	93.8	104.4	100.9	112.4	1.1246	0.169414	0.030358
Q9NP79	VTA1	93.7	94	94.7	107.9	104.5	105.1	1.12429	0.169017	0.00042519
Q96BZ8	LENG1	95.3	90.6	96.6	104.5	108.1	105	1.12425	0.16896	0.00546391
P19419	ELK1	85.8	105.9	90.8	114.2	98.1	105.3	1.12425	0.16896	0.199842
O15400	STX7	93	93.2	96.3	106.6	105	106	1.12425	0.16896	0.000554074
P49458	SRP9	93.6	94.5	94.4	106.6	103.7	107.3	1.12425	0.16896	0.00050513
Q9H0H5	RACGAP1	96.1	95	91.4	104.8	111.3	101.4	1.12389	0.168506	0.0225725
Q8NGK5	OR52M1	94.8	92.8	94.9	103.8	107.9	105.8	1.12389	0.168506	0.00103463
Q86VK4	ZNF410	95.2	98	89.3	106	104.6	106.9	1.12389	0.168506	0.0116675
O43660	PLRG1	92.5	92.3	97.7	108	102.5	107	1.12389	0.168506	0.0088489
Q9P1Z2	CALCOCO1	95.3	91.2	96	101.3	111.2	104.9	1.12354	0.168051	0.023349
Q96EC8	YIPF6	94.7	95.2	92.6	108.7	98.7	110	1.12354	0.168051	0.0335152
O00115	DNASE2	90.8	95	96.7	101.8	102.6	113	1.12354	0.168051	0.0441008
P22033	MMUT	94.4	92.1	96.1	105.2	105.9	106.3	1.12314	0.167541	0.000646476
P62937	PPIA	93.1	94.2	95.3	106.9	102.2	108.3	1.12314	0.167541	0.00401458
Q8NBA8	DTWD2	98.1	89.3	95.2	101.6	107.1	108.7	1.12314	0.167541	0.0261325
Q9H8M5	CNNM2	101.9	93.1	87.6	100.6	114.8	102	1.12314	0.167541	0.132082
Q9HCG7	GBA2	94.2	97.3	91.1	106.8	100.4	110.2	1.12314	0.167541	0.0266059
O00238	BMPR1B	90.6	95.8	96.2	97.6	118.7	101	1.12279	0.167086	0.163438
P28907	CD38	92.4	96.6	93.6	105.7	106.1	105.5	1.12279	0.167086	0.000785322
P55055	NR1H2	100.2	92.8	89.6	97.4	111.1	108.8	1.12279	0.167086	0.0932787
Q02127	DHODH	95.9	94.6	92.2	104.3	112.1	101	1.12274	0.16703	0.028879
P35080	PFN2	90.8	91.8	100.1	112.6	97.1	107.7	1.12274	0.16703	0.100706
O94829	IPO13	99.3	92.9	90.5	98.8	109.6	109	1.12274	0.16703	0.0575053
Q8IYB3	SRRM1	93.8	96.6	92.3	108.2	104.4	104.7	1.12239	0.166576	0.00276716
A6NHX0	CASTOR2	93	93.7	96	102.9	109.4	105	1.12239	0.166576	0.00552988
Q8NFQ8	TOR1AIP2	93.7	92.4	96.6	107.5	104.5	105.3	1.12239	0.166576	0.00166502
Q6P4Q7	CNNM4	92.6	92.9	97.2	106.2	105.2	105.9	1.12239	0.166576	0.00159854
P19012	KRT15	93.1	94.3	95.3	101.4	107.7	108.2	1.12239	0.166576	0.00717305
P60468	SEC61B	95.2	92.4	95.1	108.3	97	112	1.12239	0.166576	0.0664008
Q9P1F3	ABRACL	93.3	100	89.5	106	116.9	94.5	1.12235	0.16652	0.182441
Q8TDM6	DLG5	94	94.2	94.5	103.7	106.9	106.6	1.12204	0.166121	0.000367186
O75844	ZMPSTE24	94.9	94.5	93.3	107.5	106.1	103.6	1.12204	0.166121	0.000746762
Q9Y2H6	FNDC3A	95.7	93	94.1	104.3	105.8	107.2	1.12199	0.166065	0.000556305
P51452	DUSP3	93.4	93.6	95.8	103.2	105.8	108.3	1.12199	0.166065	0.00228413
Q8WUA8	TSKU	100	90.8	92	101.2	108.5	107.6	1.12199	0.166065	0.0356569
Q9Y5W7	SNX14	94.9	88.2	99.7	105.7	106.6	104.9	1.12164	0.165611	0.0272328
Q9H5Q4	TFB2M	95.6	93.8	93.4	106.6	104.9	105.7	1.12164	0.165611	0.000163676
P61024	CKS1B	95.8	90.9	96.1	115.7	95.7	105.8	1.12164	0.165611	0.129271
O75190	DNAJB6	96.2	96.3	90.3	105.7	104.9	106.6	1.12164	0.165611	0.00495515
Q8IZW8	TNS4	94.2	93	95.6	105.6	104.5	107.1	1.12164	0.165611	0.000420472
Q6UWP7	LCLAT1	93.6	94.7	94.5	109.1	103	105.1	1.12164	0.165611	0.00324951
P03905	MT-ND4	102.2	91.8	88.8	111	99.7	106.5	1.12164	0.165611	0.093096
O14561	NDUFAB1	92.7	94.5	95.6	107.4	106.4	103.3	1.12129	0.165156	0.0015743
Q96D05	FAM241B	95.2	91.8	95.8	104.2	105.8	107.1	1.12129	0.165156	0.00159656
Q9Y2G5	POFUT2	89.5	92.6	100.8	107.1	107.5	102.6	1.12124	0.165101	0.0371376
Q5TBC7	BCL2L15	96	95.4	91.5	104.8	109.4	103	1.12124	0.165101	0.00850825
Q9NZ63	C9orf78	92	95.4	95.5	108.4	100.1	108.7	1.12124	0.165101	0.019838
Q9Y5M8	SRPRB	94.3	94.6	94	108.8	105.5	102.8	1.12089	0.164646	0.00282758
Q08345	DDR1	99.9	93.6	89.4	108.2	103.9	105	1.12089	0.164646	0.02626
Q9UBB9	TFIP11	95.7	95.1	92.1	103	107	107.1	1.12089	0.164646	0.002868
Q14574	DSC3	106.4	89.1	87.4	100.3	103.8	113	1.12089	0.164646	0.186291
Q9H5V8	CDCP1	93.9	96.8	92.2	106.5	107.4	103.1	1.12054	0.164191	0.00374255
O75832	PSMD10	96.8	91	95.2	111	107.6	98.5	1.12049	0.164136	0.0506526
A3KN83	SBNO1	94.5	94.8	93.7	105.5	106.3	105.3	1.12049	0.164136	1.43879e-05
Q8N9Q2	SREK1IP1	101.6	87.8	93.6	88.9	121.7	106.4	1.12014	0.163681	0.33236
P02545	LMNA	94.1	94.3	94.6	105.3	105.1	106.6	1.12014	0.163681	2.10721e-05
P41223	BUD31	91.9	92.6	98.5	108.9	101	107.1	1.12014	0.163681	0.0234404
Q6NXT4	SLC30A6	89.6	91.7	101.7	115.8	88.6	112.5	1.11979	0.163226	0.293279
Q9NYF8	BCLAF1	95.7	93.6	93.8	107.7	105.8	103.5	1.11975	0.163171	0.0012333
Q8N9A8	CNEP1R1	90.5	96.7	95.9	98.7	110.1	108.2	1.11975	0.163171	0.0485489
Q96F07	CYFIP2	93.5	95.1	94.5	107.9	105.7	103.3	1.11939	0.162716	0.0013224
P06213	INSR	92.9	92.3	97.9	100.9	110.7	105.3	1.11939	0.162716	0.0280636
Q9Y2Z4	YARS2	94.4	92.8	95.9	108.2	106.3	102.4	1.11939	0.162716	0.00427257
Q14849	STARD3	103.1	95.4	84.6	94.7	118.2	104	1.11939	0.162716	0.26443
O95104	SCAF4	94.4	95.7	93	107.3	105	104.6	1.11939	0.162716	0.000602229
Q9NQS7	INCENP	96.7	94.9	91.5	107.2	104.7	105	1.11939	0.162716	0.00278572
Q86UL3	GPAT4	92.1	93.6	97.4	109	100.4	107.5	1.11939	0.162716	0.0217499
Q9NZD2	GLTP	92.9	96.4	93.8	104.3	99.9	112.7	1.11939	0.162716	0.0445654
Q8WW59	SPRYD4	94.9	93.4	94.8	104.7	104.8	107.3	1.11904	0.162261	0.00032884
Q8N264	ARHGAP24	91.2	96.9	95	99.9	108.6	108.3	1.11904	0.162261	0.027363
Q9BQB6	VKORC1	92.5	93.3	97.3	106.8	100.2	109.8	1.11904	0.162261	0.0246796
Q15057	ACAP2	93.2	95.5	94.5	105.4	105.2	106.3	1.119	0.162206	0.000113854
P48739	PITPNB	95.1	94.9	93.2	106.4	106.8	103.7	1.119	0.162206	0.000605196
Q8N3C0	ASCC3	93.5	94.7	95	105.8	104.6	106.5	1.119	0.162206	9.83141e-05
Q9UBL6	CPNE7	91.5	98.7	93	82.3	108.1	126.5	1.119	0.162206	0.436438
O75335	PPFIA4	95.9	90.9	96.4	108.7	100.8	107.4	1.119	0.162206	0.0202773
P67812	SEC11A	95.2	93.5	94.5	103	109.6	104.2	1.11864	0.161751	0.00583936
P40189	IL6ST	95.3	96.9	91	105.6	106.9	104.3	1.11864	0.161751	0.00426186
O75131	CPNE3	94.6	95.1	93.5	107.2	104.7	104.9	1.11864	0.161751	0.000273678
Q7Z3D6	DGLUCY	92.9	93.8	96.5	97.2	112.2	107.4	1.11864	0.161751	0.0696985
Q9H2H8	PPIL3	94.9	95.4	92.9	109.2	104.2	103.4	1.11864	0.161751	0.00471656
P62072	TIMM10	89.3	95.6	98.3	104.8	104.4	107.6	1.11864	0.161751	0.0171084
Q9H6V9	LDAH	93.2	91.4	98.6	109.8	103.6	103.4	1.11864	0.161751	0.0205798
Q16611	BAK1	93.2	95	95.1	109.4	101.9	105.4	1.1179	0.160786	0.00780685
O00401	WASL	94.2	90.3	98.8	105	106.3	105.4	1.1179	0.160786	0.0110095
Q14126	DSG2	95.5	93.6	94.2	107.8	103.1	105.8	1.1179	0.160786	0.00164092
Q9UGQ2	CACFD1	96.5	107.5	79.3	103	114.2	99.4	1.11754	0.160331	0.300302
Q96IV0	NGLY1	92.5	93	97.8	106.1	101.9	108.6	1.11754	0.160331	0.0126842
Q9Y483	MTF2	93.1	91.7	98.6	104.6	108.4	103.6	1.11715	0.159821	0.012479
Q6VMQ6	ATF7IP	94.5	95.4	93.5	107.6	104	105	1.11715	0.159821	0.000780864
P00491	PNP	93.8	94.9	94.7	105.9	103.9	106.8	1.11715	0.159821	0.00027541
Q14657	LAGE3	90.5	98.5	94.4	116	103.8	96.7	1.1168	0.159366	0.144299
Q9UHG3	PCYOX1	92.9	96.9	93.6	108	104.4	104.1	1.1168	0.159366	0.00329149
Q5T848	GPR158	87.9	97.1	98.5	104.9	108.2	103.5	1.11675	0.159313	0.0376309
O75874	IDH1	94.3	95.1	94.1	107.1	105.6	103.9	1.11675	0.159313	0.000345561
Q9NRW1	RAB6B	94.2	93.6	95.7	105.8	106.8	104	1.11675	0.159313	0.000430548
Q8WXD5	GEMIN6	93.6	96.2	93.7	105	106.3	105.3	1.11675	0.159313	0.000297509
Q5T5U3	ARHGAP21	96.1	93.7	93.7	104.8	106.4	105.4	1.11675	0.159313	0.000284409
Q9H0U3	MAGT1	92.8	92.5	98.2	106.6	102.1	107.9	1.11675	0.159313	0.0124305
P27986	PIK3R1	93.9	92.4	97.2	101.2	101.1	114.3	1.11675	0.159313	0.0747684
P19367	HK1	95	93.5	95	103.9	107.8	104.8	1.1164	0.158857	0.00100928
Q13427	PPIG	96	95	92.5	106.5	103.5	106.5	1.1164	0.158857	0.00159156
A9QM74	KPNA7	97.5	97.7	88.3	109.6	110.7	96.1	1.11605	0.158401	0.123041
Q01518	CAP1	95.1	92.6	95.8	109	100.7	106.7	1.11605	0.158401	0.0145405
O43395	PRPF3	94.7	94.3	94.6	105.9	105.7	104.8	1.11566	0.157892	6.92559e-06
P30679	GNA15	96.6	97.5	89.5	104.2	109.5	102.7	1.11566	0.157892	0.0285853
Q5HYJ3	FAM76B	92.7	97.2	93.7	101.8	107.5	107.1	1.11566	0.157892	0.00878662
Q6NXT6	TAPT1	91.4	92.1	100.1	105.5	101.5	109.4	1.11566	0.157892	0.0386417
Q9H853	TUBA4B	95.7	91.6	96.3	108.6	97.4	110.4	1.11566	0.157892	0.0648685
O95568	METTL18	99	94.7	89.9	93.1	102.2	121.1	1.11566	0.157892	0.275118
Q6ZN55	ZNF574	97.2	92.3	94.1	104.8	106.6	104.9	1.1153	0.157436	0.00213184
P30049	ATP5F1D	92.5	95.9	95.2	100.3	104.4	111.6	1.1153	0.157436	0.0345508
Q96HA8	WDYHV1	90.5	92.1	101.1	97.8	106.3	112.3	1.11526	0.157383	0.111078
O43752	STX6	92.1	95	96.6	103.8	103.3	109.2	1.11491	0.156927	0.00917708
O95881	TXNDC12	94.4	96.5	92.8	107.1	102.3	106.8	1.11456	0.156471	0.00455427
A1L3X0	ELOVL7	95.3	90.7	97.7	99	109.7	107.5	1.11456	0.156471	0.0483073
Q7Z6J8	UBE3D	96.5	93.3	93.9	101.6	104.7	109.9	1.11456	0.156471	0.0143074
Q9Y6A9	SPCS1	94.5	92.9	96.3	93.8	105.8	116.6	1.11456	0.156471	0.179024
O96013	PAK4	94.8	93.4	95.6	105.8	101.9	108.6	1.11452	0.156419	0.00611261
Q96B77	TMEM186	93.7	95.7	94.4	93.9	117.2	105.2	1.11452	0.156419	0.183912
Q00013	MPP1	93.2	96.7	93.9	102.9	102.6	110.8	1.11452	0.156419	0.0199682
Q5JTV8	TOR1AIP1	94.5	93.4	95.9	108.1	100.9	107.2	1.11416	0.155963	0.0104791
Q99714	HSD17B10	95	95	93.8	102.4	103.8	110	1.11416	0.155963	0.0103513
P19224	UGT1A6	93.4	92.4	98.1	111.5	104.7	100	1.11377	0.155455	0.0462062
Q92754	TFAP2C	98.2	97	88.7	109.9	116.2	90	1.11342	0.154998	0.272464
Q4LDG9	DNAL1	94.6	94.4	94.9	105.5	106.4	104.2	1.11342	0.154998	8.11334e-05
Q99538	LGMN	94.9	93.6	95.4	107.2	102.6	106.3	1.11342	0.154998	0.00205053
A6NDU8	C5orf51	94.6	95.7	93.6	108.1	101.6	106.4	1.11342	0.154998	0.00623216
Q96DG6	CMBL	93.4	97.3	93.2	106.8	104.4	104.8	1.11307	0.154542	0.00218456
Q5JPI3	C3orf38	92.3	94.8	96.8	106.7	102.9	106.4	1.11307	0.154542	0.00388689
Q04864	REL	96.5	95.8	91.6	99.7	107.7	108.6	1.11307	0.154542	0.0291822
O15063	KIAA0355	96	93.5	94.5	105.1	100.6	110.4	1.11303	0.15449	0.0215887
Q9H079	KATNBL1	101.8	90.3	91.9	93	105.9	117.2	1.11303	0.15449	0.245144
P53794	SLC5A3	95.9	96.6	91.5	107.8	106.4	101.8	1.11268	0.154034	0.0115392
Q9UBQ0	VPS29	96.7	91	96.3	107.5	105.6	102.9	1.11268	0.154034	0.00932387
P31153	MAT2A	94.4	95.3	94.3	107.1	104.3	104.6	1.11268	0.154034	0.000347891
Q9BY50	SEC11C	94.1	96.2	93.7	106.2	102.3	107.5	1.11268	0.154034	0.00362004
P30048	PRDX3	95.4	91	97.6	108.8	99.5	107.7	1.11268	0.154034	0.0386845
P61769	B2M	88	95.4	100.6	101.2	104	110.8	1.11268	0.154034	0.0828454
Q7L7V1	DHX32	91.4	97.3	95.3	96.9	102.8	116.3	1.11268	0.154034	0.149938
Q05655	PRKCD	94.2	94.2	95.6	102.7	108.6	104.6	1.11232	0.153577	0.00411255
O14879	IFIT3	93.8	95.4	94.8	107.8	103.2	104.9	1.11232	0.153577	0.00170842
Q9H5V9	CXorf56	94.1	94.4	95.5	102.3	102.9	110.7	1.11232	0.153577	0.0178041
P55283	CDH4	92.5	93.9	97.6	99.5	101.8	114.6	1.11232	0.153577	0.0975828
Q53GQ0	HSD17B12	93.1	95.5	95.5	107.8	104.3	103.9	1.11228	0.153526	0.00196085
Q8TDW0	LRRC8C	91.5	96.9	95.7	93.6	101.4	121	1.11228	0.153526	0.270033
P50440	GATM	98.6	93.8	91.7	106.4	111.4	98.1	1.11193	0.153069	0.0728995
P18827	SDC1	98	87.4	98.7	113.4	97.2	105.3	1.11193	0.153069	0.148679
Q02325	PLGLB1	69.3	118.8	96	112.4	108.9	94.6	1.11193	0.153069	0.526687
Q9Y2W6	TDRKH	94.2	93.9	96	107.5	106.6	101.8	1.11193	0.153069	0.00493449
O00623	PEX12	87.7	94.9	101.5	100.5	113.3	102.1	1.11193	0.153069	0.134659
Q9Y6N5	SQOR	94.4	95.5	94.2	108.5	105.2	102.2	1.11193	0.153069	0.00471878
Q6ZVC0	NYAP1	96.7	95.6	91.8	111	102.1	102.8	1.11193	0.153069	0.0301532
Q96AE4	FUBP1	93.6	94.7	95.8	106.9	104.5	104.5	1.11193	0.153069	0.000486807
O43837	IDH3B	94.1	95.4	94.6	108.4	103	104.5	1.11193	0.153069	0.00304067
P05787	KRT8	93.9	95.5	94.7	103.9	103.5	108.5	1.11193	0.153069	0.00315136
Q9H329	EPB41L4B	95.9	95.3	92.9	98.5	104.6	112.8	1.11193	0.153069	0.0668942
P32519	ELF1	97.7	94.5	91.9	96.4	98.1	121.4	1.11193	0.153069	0.267586
Q8IWA0	WDR75	93.1	93.6	97.5	106.3	102.8	106.8	1.11154	0.152561	0.00488438
Q96CN9	GCC1	95.8	92.1	96.3	101.6	104.9	109.3	1.11119	0.152105	0.0153407
Q96GW9	MARS2	91.8	97.2	95.2	103	111.2	101.6	1.11119	0.152105	0.0357667
Q99650	OSMR	89.9	95.3	99	106.7	107	102.1	1.11119	0.152105	0.0268229
Q9Y3D7	PAM16	91	94.9	98.3	107.2	104.9	103.6	1.11084	0.151648	0.0112054
O14523	C2CD2L	95.5	92.6	96.1	100.9	109.4	105.4	1.11084	0.151648	0.0173304
Q9Y394	DHRS7	95.4	94.8	94.1	107.2	107.3	101.3	1.1108	0.151597	0.00651119
Q8N511	TMEM199	91.5	98.7	94.1	103.9	109.1	102.8	1.1108	0.151597	0.0214757
P12004	PCNA	95.7	95.2	93.4	106.8	104.8	104.2	1.1108	0.151597	0.000565023
P52294	KPNA1	95	94.8	94.5	104.6	106.9	104.3	1.1108	0.151597	0.000229091
Q92623	TTC9	89.4	96.6	98.3	103	105.7	107.1	1.1108	0.151597	0.0244102
Q96EV2	RBM33	97.7	91.8	94.8	101.6	107.7	106.4	1.11045	0.15114	0.0141898
P11177	PDHB	93	96.9	94.4	106.4	103.5	105.8	1.11045	0.15114	0.00191801
P50747	HLCS	92.1	95	97.2	94	111.1	110.6	1.11045	0.15114	0.145952
Q02338	BDH1	94.7	94.3	95.3	101	103.2	111.5	1.11045	0.15114	0.0310687
Q9HD42	CHMP1A	96.5	91.5	96.3	106.3	97.5	111.8	1.11009	0.150683	0.0800658
Q9UHD1	CHORDC1	94.9	94.5	95	109.9	103.1	102.7	1.11006	0.150633	0.0111909
Q9H0U9	TSPYL1	95.1	95.6	93.7	105	105.8	104.9	1.11006	0.150633	8.08156e-05
A6NFQ2	TCAF2	94.3	97.4	92.7	99.2	107.4	109.1	1.11006	0.150633	0.0358238
Q8WWB7	GLMP	94.8	94	95.6	97.2	108.3	110.2	1.11006	0.150633	0.0628319
Q9H7X7	IFT22	100.7	91.6	92.1	106.9	112.7	96	1.1097	0.150176	0.143033
P54760	EPHB4	95	95.9	93.5	107.5	104.7	103.4	1.1097	0.150176	0.00174185
Q12907	LMAN2	95.4	93.6	95.4	105.1	106.7	103.8	1.1097	0.150176	0.000543771
P45452	MMP13	94	95.8	94.6	105.8	105.3	104.5	1.1097	0.150176	8.95643e-05
Q15398	DLGAP5	94.8	95.5	94.1	105.8	104.8	105	1.1097	0.150176	3.32596e-05
P58004	SESN2	98	84.1	102.3	100.8	108.9	105.9	1.1097	0.150176	0.156966
Q96B54	ZNF428	94.6	95.2	94.6	104.6	103.6	107.4	1.1097	0.150176	0.000841436
Q5BJD5	TMEM41B	93.9	89	101.5	106.9	96.1	112.6	1.1097	0.150176	0.160873
Q9BRR3	TMEM246	95.1	93.3	96	101.9	98.6	115.1	1.1097	0.150176	0.111191
Q9NU23	LYRM2	96.9	90.8	96.7	102.8	100.3	112.4	1.10935	0.149719	0.0688916
Q8N4C8	MINK1	95.1	95	94.4	106.3	106.8	102.5	1.10931	0.149669	0.00165853
Q658P3	STEAP3	93.6	94.5	96.4	104.1	107.7	103.8	1.10931	0.149669	0.00230171
O94819	KBTBD11	96.9	95.4	92.2	103.1	107	105.5	1.10931	0.149669	0.00443602
Q8TAF3	WDR48	94.3	94.5	95.7	95.8	102	117.8	1.10931	0.149669	0.189402
P51790	CLCN3	96.7	94.3	93.5	107.2	106.6	101.7	1.10896	0.149211	0.00654563
Q9BY42	RTF2	94.3	97.4	92.8	109.4	103.6	102.5	1.10896	0.149211	0.0151027
P00533	EGFR	94.8	95.2	94.5	105.2	105.6	104.7	1.10896	0.149211	6.1974e-06
Q9UHR4	BAIAP2L1	95	94	95.5	107.8	102.4	105.3	1.10896	0.149211	0.00310894
Q9NXR1	NDE1	95.9	91.5	97.1	106.8	103.3	105.4	1.10896	0.149211	0.00646717
Q9H497	TOR3A	95.5	95.5	93.6	102.2	110.4	102.9	1.10857	0.148704	0.0188573
Q8IZF0	NALCN	99	92	93.6	109.2	103.2	103.1	1.10857	0.148704	0.0244045
Q9NXN4	GDAP2	93.6	96.2	94.8	107.2	102.8	105.5	1.10857	0.148704	0.00226946
Q9BSF4	TIMM29	95.2	91.8	97.6	108.2	96.3	111	1.10857	0.148704	0.0989496
Q14814	MEF2D	93.1	97.4	94.1	106.7	105.6	103.1	1.10822	0.148247	0.00362922
Q9NUJ7	PLCXD1	94.9	97.2	92.5	100.5	110.2	104.7	1.10822	0.148247	0.0301721
Q9UBF6	RNF7	105.8	88	90.8	97.4	112.4	105.6	1.10822	0.148247	0.217665
O94832	MYO1D	94.3	94.7	95.6	105.2	101.1	109.1	1.10822	0.148247	0.0118304
A6NMZ7	COL6A6	87.6	94.4	102.6	104.3	98.1	113	1.10822	0.148247	0.168846
O75179	ANKRD17	94	94.1	96.5	98.5	102.5	114.4	1.10822	0.148247	0.101427
Q9H6X2	ANTXR1	97.3	95.3	92	103.9	106.9	104.5	1.10787	0.14779	0.00469388
Q7Z2K8	GPRIN1	90.6	97	97	102.9	103.9	108.5	1.10787	0.14779	0.0202861
P12236	SLC25A6	95	93.5	96.1	108.2	98.3	108.8	1.10787	0.14779	0.042606
Q52LJ0	FAM98B	94.1	95	95.6	105.8	107	102.6	1.10783	0.14774	0.00178242
A8MUH7	PDZK1P1	91.7	99	94	101	106.3	108	1.10748	0.147283	0.0276894
O00244	ATOX1	90	93.3	101.4	102.6	104.2	108.5	1.10748	0.147283	0.0556956
Q9ULS5	TMCC3	92.1	98.2	94.4	100.9	103.2	111.2	1.10748	0.147283	0.0469065
Q8NDV3	SMC1B	90.2	97.6	96.9	106.2	106	103.1	1.10748	0.147283	0.0163955
Q9UKA9	PTBP2	95.2	95.5	94	104.8	107	103.4	1.10713	0.146825	0.00088457
P02671	FGA	97.5	89.7	97.5	104.4	103.6	107.2	1.10713	0.146825	0.0226472
P14854	COX6B1	93.3	93.8	97.6	100.1	103.1	112	1.10713	0.146825	0.0564064
Q9NZ01	TECR	96.2	93.2	95.4	105.4	105.4	104.5	1.10709	0.146776	0.000424517
P67775	PPP2CA	98.4	95.9	90.5	107.5	102.8	104.9	1.10674	0.146318	0.0198592
A0JNW5	UHRF1BP1L	94.2	95.7	94.9	104.8	105.5	104.9	1.10674	0.146318	3.10968e-05
Q9NVM9	INTS13	91.8	99.6	93.4	106	103.5	105.7	1.10674	0.146318	0.0155526
Q9UH62	ARMCX3	97.7	95.5	91.6	102.3	100.3	112.6	1.10674	0.146318	0.073678
Q16563	SYPL1	94.4	95.2	95.2	107.2	105.3	102.7	1.10674	0.146318	0.00159879
Q96D42	HAVCR1	94.8	92.7	97.3	109.8	101.6	103.8	1.10674	0.146318	0.0220661
O76080	ZFAND5	97.9	92.1	94.8	97.6	106.8	110.8	1.10674	0.146318	0.0757226
Q2M1Z3	ARHGAP31	93.3	93.1	98.4	107.2	98.6	109.3	1.10639	0.145861	0.0526314
Q96PM9	ZNF385A	98.3	97.3	89.3	91.9	113.7	109.6	1.10635	0.145812	0.237086
P13987	CD59	90.8	96.5	97.6	107.5	102.2	105.5	1.10635	0.145812	0.0180706
Q9Y597	KCTD3	98.1	92.5	94.3	103.3	104.8	107.1	1.10635	0.145812	0.00705741
Q8TBE9	NANP	93.2	101.4	90.3	104.2	102.2	108.8	1.10635	0.145812	0.0588256
O60218	AKR1B10	96.3	95	93.6	104.3	107.4	103.4	1.106	0.145354	0.00220692
Q99543	DNAJC2	95.2	94.2	95.5	106	104.2	104.9	1.106	0.145354	0.000104506
Q5JVS0	HABP4	95.1	96.9	92.9	104	104.8	106.3	1.106	0.145354	0.00167435
Q684P5	RAP1GAP2	88.1	105.9	90.9	96.2	106.5	112.4	1.106	0.145354	0.238719
P32004	L1CAM	93.2	97.2	94.5	97.4	105	112.7	1.106	0.145354	0.0924247
Q02487	DSC2	94.5	92.4	98	100.7	106.7	107.6	1.10565	0.144896	0.0208556
Q8N2K1	UBE2J2	92.5	94	98.5	107.7	114.5	92.9	1.10561	0.144848	0.204547
P24522	GADD45A	91.7	91.1	102.2	95.4	106.1	113.6	1.10561	0.144848	0.191664
Q99487	PAFAH2	95.2	95.3	94.5	109.2	102.9	102.9	1.10526	0.14439	0.00911703
Q9UJF2	RASAL2	93.4	93.9	97.7	103.9	106.9	104.2	1.10526	0.14439	0.00382013
Q8IV48	ERI1	93.4	98	93.6	102.8	106.3	105.9	1.10526	0.14439	0.00583407
Q9H490	PIGU	97	94	94	104.2	104.9	105.9	1.10526	0.14439	0.00085538
P18031	PTPN1	94	94	97	107.1	101.9	106	1.10526	0.14439	0.00591463
O75150	RNF40	94.9	94.3	95.8	103.7	105.2	106.1	1.10526	0.14439	0.000265298
Q12860	CNTN1	95.9	94.8	94.3	104.7	102.8	107.5	1.10526	0.14439	0.00228525
Q9Y6I4	USP3	96.1	93.5	95.4	107.7	103.2	104	1.10491	0.143932	0.00329659
P09496	CLTA	92.4	97.8	94.8	105.9	100.8	108.2	1.10491	0.143932	0.0206735
Q86YQ8	CPNE8	94.3	93.6	97.2	102	106.8	106.2	1.10488	0.143884	0.00595868
O00459	PIK3R2	96.6	92.6	95.9	102.8	110.2	102	1.10488	0.143884	0.0259992
Q9H4H8	FAM83D	93.1	93.4	98.6	102.7	108.7	103.6	1.10488	0.143884	0.0181958
Q9BZM5	ULBP2	97.9	94	93.2	104.6	105.6	104.8	1.10488	0.143884	0.00255656
P03897	MT-ND3	86.8	99.4	98.9	112.5	93.1	109.4	1.10488	0.143884	0.243463
P13073	COX4I1	93.8	94.7	96.6	105.2	102.9	106.8	1.10452	0.143426	0.00208822
Q99627	COPS8	96.6	94.4	94.1	107.2	107.1	100.6	1.10452	0.143426	0.0128575
P31689	DNAJA1	95.2	92.9	97	109	101.8	104.1	1.10452	0.143426	0.0150476
Q9HAV7	GRPEL1	93.9	96.1	95.1	106.1	104.7	104.1	1.10452	0.143426	0.000334544
Q96JA3	PLEKHA8	96.9	93.1	95.1	92.8	117.1	105	1.10452	0.143426	0.234369
P30153	PPP2R1A	95.3	95	94.8	103.7	106.1	105.1	1.10452	0.143426	0.000152271
Q5BVD1	TTMP	94.7	97.3	93.1	103.3	105.4	106.2	1.10452	0.143426	0.00268684
Q9UJY1	HSPB8	93.5	94.5	97.1	103.4	102.3	109.2	1.10452	0.143426	0.014273
Q96IZ7	RSRC1	95.9	93.3	96	100.9	107.5	106.6	1.10449	0.143378	0.0115128
P17405	SMPD1	83.5	103.1	98.5	115.5	108.8	90.5	1.10417	0.142968	0.357597
Q67FW5	B3GNTL1	100.1	103.9	81.1	114.5	97.5	102.8	1.10417	0.142968	0.316629
Q96QE5	TEFM	92.3	96.7	96.2	103	107.1	104.8	1.10414	0.14292	0.00563481
Q96HP4	OXNAD1	98.5	98.5	88.2	113.4	95.3	106.2	1.10414	0.14292	0.190192
O43633	CHMP2A	94.3	92	98.9	101.6	107.6	105.7	1.10414	0.14292	0.021259
Q6P2H3	CEP85	95.7	94.8	94.7	102.2	108.6	104	1.10379	0.142462	0.00694747
P10809	HSPD1	95	95	95.2	104.9	105	104.9	1.10379	0.142462	1.95326e-08
P16035	TIMP2	87.9	97.5	99.8	100.3	104	110.5	1.10379	0.142462	0.104175
B3KU38	IQCJ-SCHIP1	90	103.4	91.8	107.6	93.2	114	1.10379	0.142462	0.255833
Q6P6C2	ALKBH5	95.6	95.8	93.8	106.7	106.5	101.6	1.10379	0.142462	0.00523091
Q9NNW5	WDR6	92.4	92.7	100.1	108.3	102.7	103.8	1.10379	0.142462	0.0316839
Q9Y2F5	ICE1	97.2	94.4	93.6	103.3	107.3	104.2	1.10379	0.142462	0.00376407
O95793	STAU1	95.8	93.8	95.6	108.1	104	102.6	1.10344	0.142003	0.00512299
Q9BW91	NUDT9	92.2	99.3	93.7	103.3	108.2	103.2	1.10344	0.142003	0.0224172
P53367	ARFIP1	95.8	92.3	97.1	104.9	105.3	104.5	1.10344	0.142003	0.00247959
Q9UK59	DBR1	95.9	92	97.3	106.8	101.6	106.3	1.10344	0.142003	0.0127619
O75663	TIPRL	94.5	94.9	95.8	104.7	103.5	106.5	1.10344	0.142003	0.000497283
O95685	PPP1R3D	93.3	95.8	96.2	99.4	102.2	113.2	1.1034	0.141956	0.084559
P12273	PIP	97.2	90.2	97.9	96	120.7	98.1	1.1034	0.141956	0.30069
P07311	ACYP1	96.2	95	94.1	105.8	105.6	103.3	1.10305	0.141497	0.000623454
Q13572	ITPK1	92.1	98	95.2	105.7	108.4	100.6	1.10305	0.141497	0.0263828
Q5SVZ6	ZMYM1	81.6	92	111.7	103.7	106.6	104.4	1.10305	0.141497	0.331183
Q13216	ERCC8	98.5	90.4	96.4	96.3	100	118.4	1.10305	0.141497	0.247962
P16591	FER	94.2	95.7	95.4	106.8	104.9	103	1.10305	0.141497	0.0011811
P50452	SERPINB8	94.1	95.4	95.8	103.1	106.9	104.7	1.10305	0.141497	0.00128397
Q9Y639	NPTN	94.1	95.5	95.7	108.6	99.4	106.7	1.10305	0.141497	0.0262978
Q8WUD1	RAB2B	95.8	93.2	96.3	107.6	105.2	101.8	1.1027	0.141039	0.00727952
O95139	NDUFB6	91.8	95.2	98.3	102.7	100.7	111.2	1.1027	0.141039	0.0587321
P78537	BLOC1S1	97.1	94.7	93.6	104.1	102.4	108.2	1.10266	0.140992	0.00825269
Q9HBI1	PARVB	89.1	100.1	96.2	102.8	117	94.8	1.10231	0.140533	0.250337
P15121	AKR1B1	95	97.2	93.2	105.2	105.5	103.9	1.10231	0.140533	0.00149635
Q9UEU0	VTI1B	95	95.8	94.6	105.2	105.4	104	1.10231	0.140533	6.51139e-05
Q15642	TRIP10	96.7	92.5	96.2	104	104.4	106.2	1.10231	0.140533	0.00281843
P36542	ATP5F1C	94.6	94.9	95.9	100.5	101.5	112.6	1.10231	0.140533	0.066948
P02458	COL2A1	92.9	93.4	99.1	102.5	96.6	115.5	1.10231	0.140533	0.175858
O43318	MAP3K7	95.3	95.7	94.4	102.3	103.1	109.2	1.10231	0.140533	0.0116997
P55735	SEC13	92.9	94.4	98.2	110	98.3	106.4	1.10228	0.140486	0.0626495
Q8IXY8	PPIL6	93.5	95.1	96.8	114.2	94.4	105.9	1.10196	0.140075	0.170858
P08183	ABCB1	93.3	95.4	96.7	99.5	106.1	108.9	1.10196	0.140075	0.0304998
O75439	PMPCB	93.9	95.2	96.3	98.1	98.7	117.7	1.10196	0.140075	0.208357
Q86SX6	GLRX5	91.3	96.1	98.1	104.7	102.2	107.7	1.10193	0.140028	0.0195024
Q9BQJ4	TMEM47	103	94.8	87.7	96.8	107.7	110.1	1.10193	0.140028	0.182638
Q765P7	MTSS2	95.7	93.8	96	93.7	100.3	120.6	1.10193	0.140028	0.298414
Q04837	SSBP1	94.9	93.2	97.4	108.7	103.3	102.5	1.10158	0.139569	0.0136155
Q96BW9	TAMM41	97	94.8	93.7	104.7	104	105.8	1.10158	0.139569	0.000932909
Q9NXL9	MCM9	101.4	100.4	83.7	96	105.1	113.4	1.10158	0.139569	0.273873
O15374	SLC16A4	83.4	98.1	104	127.1	73.6	113.8	1.10158	0.139569	0.604279
O14503	BHLHE40	92.2	98.3	95	93.7	102.4	118.4	1.10158	0.139569	0.263949
P21980	TGM2	95.7	93	96.8	107.7	103.2	103.5	1.10123	0.13911	0.00635585
P17342	NPR3	90.6	96.3	98.6	98.7	105.9	109.8	1.10123	0.13911	0.0750359
Q58FG1	HSP90AA4P	94.1	93.2	98.3	104.3	106.7	103.5	1.10119	0.139064	0.00638943
Q15773	MLF2	97.5	90.5	97.6	107.2	104.5	102.7	1.10084	0.138605	0.0233871
Q96NA2	RILP	96.9	82.7	106	95.5	114.9	104	1.10084	0.138605	0.336751
Q14764	MVP	95.4	95.4	94.8	104.5	105.4	104.5	1.10084	0.138605	1.18271e-05
Q9BTE1	DCTN5	91.4	97.1	97.1	106.6	102	105.8	1.10084	0.138605	0.0154972
Q9NV96	TMEM30A	92.4	98.6	94.6	108.7	99.3	106.4	1.10084	0.138605	0.0461038
Q86V59	PNMA8A	91.2	97.4	97	102.5	105.1	106.8	1.10084	0.138605	0.0152829
Q92734	TFG	96.9	92.9	95.8	102.4	102.8	109.2	1.10084	0.138605	0.0185889
P08238	HSP90AB1	94.8	95.1	95.7	104.8	104.5	105	1.10049	0.138146	5.9071e-06
Q9UBS4	DNAJB11	97.5	93.9	94.2	108.2	103.7	102.4	1.10049	0.138146	0.0104054
Q9H0U4	RAB1B	93.6	97.5	94.5	103.1	108.3	102.9	1.10049	0.138146	0.0108014
O60237	PPP1R12B	96.5	93.5	95.6	98.8	111.7	103.8	1.10049	0.138146	0.0682757
Q9Y4C4	MFHAS1	97	92.5	96.2	100.9	109.2	104.3	1.10046	0.1381	0.0262426
Q9UL41	PNMA3	97.6	92.6	95.5	103.1	103.8	107.5	1.10046	0.1381	0.00861833
Q8IWB1	ITPRIP	92.5	95.7	97.5	103.2	103.3	107.9	1.10046	0.1381	0.0109116
Q9UHE8	STEAP1	93.9	95	96.8	104.2	98.7	111.5	1.10046	0.1381	0.0656363
O14727	APAF1	96.3	91.9	97.5	101	109.6	103.7	1.10011	0.137641	0.035579
Q9H8H0	NOL11	94	93.2	98.5	106.5	103.8	104	1.10011	0.137641	0.00691649
Q6P996	PDXDC1	96.1	94.3	95.3	104.4	105.7	104.2	1.10011	0.137641	0.000169814
Q5D862	FLG2	110.1	78.9	96.7	83.4	95	135.9	1.10011	0.137641	0.630062
Q14C86	GAPVD1	95.3	95.3	95.1	105.3	104.9	104.1	1.10011	0.137641	1.19539e-05
P61006	RAB8A	93.9	95.2	96.6	108.4	101.2	104.7	1.10011	0.137641	0.012705
Q9BTT4	MED10	92.2	97.1	96.4	103.5	101.6	109.2	1.10011	0.137641	0.0256242
Q8TCE6	DENND10	95.2	93.9	96.6	108.3	101.9	104.1	1.10011	0.137641	0.00937924
Q6IA69	NADSYN1	91.3	95.9	98.5	105.8	106.1	102.3	1.09975	0.137182	0.0174698
Q8N5M4	TTC9C	93.7	94	98	105.8	104.2	104.2	1.09975	0.137182	0.00306657
Q9H8W4	PLEKHF2	98.2	92.6	94.9	106.1	103.6	104.5	1.09975	0.137182	0.005961
P0DI83	RAB34	96.3	90.1	99.4	95	116.8	102.5	1.09972	0.137136	0.243682
Q03701	CEBPZ	96.2	95.5	94.1	107	104	103.3	1.09972	0.137136	0.00182131
Q9P270	SLAIN2	96.3	95.6	93.9	102.8	106.2	105.3	1.09972	0.137136	0.00156901
Q5JPI9	EEF1AKMT2	107.6	78.7	99.5	102.9	112.8	98.6	1.09972	0.137136	0.377452
P25685	DNAJB1	95.8	95.6	94.4	105.9	103	105.3	1.09937	0.136677	0.000657839
Q92830	KAT2A	95.8	103.4	86.6	101.1	106.6	106.5	1.09937	0.136677	0.141966
Q9UDW1	UQCR10	94.9	91.3	99.6	113.4	92.3	108.5	1.09937	0.136677	0.237046
O14939	PLD2	95.8	100	90	91.2	95.1	127.9	1.09937	0.136677	0.474084
Q9NQC7	CYLD	92.8	91.8	101.2	104.9	110.6	98.7	1.09937	0.136677	0.105891
P06493	CDK1	94.7	97.7	93.4	106.1	106.1	102	1.09937	0.136677	0.00713942
Q08211	DHX9	94.6	95	96.2	106.5	104.7	103	1.09937	0.136677	0.00106983
P30085	CMPK1	94	95.2	96.6	105.3	103.9	104.9	1.09902	0.136218	0.000390581
Q96RD7	PANX1	98.2	96.3	91.3	106.6	101.4	106.1	1.09902	0.136218	0.023352
Q14118	DAG1	94.7	95.2	96	107.5	102.4	104.2	1.09864	0.135713	0.00365034
Q15035	TRAM2	90.2	95.9	99.8	107.6	96.6	109.9	1.09864	0.135713	0.131036
Q9NVR5	DNAAF2	91.2	100.5	94.2	99.2	104.4	110.5	1.09864	0.135713	0.0921368
Q9Y2Z0	SUGT1	92.7	95.5	97.8	105.1	103.5	105.6	1.0986	0.135668	0.00424006
Q08999	RBL2	91.6	95.4	98.9	104.5	107.8	101.7	1.09829	0.135254	0.0270615
Q9P2E3	ZNFX1	95.7	95.5	94.7	101.1	110.6	102.3	1.09829	0.135254	0.0355362
Q96CS7	PLEKHB2	92.2	102.1	91.6	103.7	103	107.3	1.09829	0.135254	0.0624937
P38432	COIL	95.6	93.3	97	105.7	100.9	107.4	1.09829	0.135254	0.0135913
Q96LR5	UBE2E2	97.4	97.5	91.1	108.6	103.9	101.6	1.09825	0.135209	0.0338207
P51151	RAB9A	93.9	95.5	96.6	106.6	100.1	107.4	1.09825	0.135209	0.0184998
Q14686	NCOA6	96.9	92.7	96.4	102.5	104.1	107.5	1.09825	0.135209	0.0091297
Q99576	TSC22D3	97.1	100.5	88.4	108.3	97.3	108.5	1.09825	0.135209	0.143947
Q9NUG6	PDRG1	97.9	98.1	90	110.1	100.1	103.8	1.0979	0.134749	0.0776316
O75909	CCNK	93.5	95.9	96.6	107.2	102.2	104.6	1.0979	0.134749	0.00561774
O95210	STBD1	93.7	97.7	94.6	100.9	106.2	106.9	1.0979	0.134749	0.0142488
P12277	CKB	91.6	98.5	95.9	102.6	104.2	107.2	1.0979	0.134749	0.0182443
Q9UFG5	C19orf25	93.9	95.1	97	99	103.1	111.9	1.0979	0.134749	0.0754574
Q96BU1	S100PBP	99	97.2	89.8	93.3	109	111.6	1.09755	0.13429	0.21818
Q9NS86	LANCL2	94.3	92.9	98.9	106.7	101.5	105.8	1.09752	0.134245	0.0184255
Q7Z4G4	TRMT11	93.1	97.3	95.7	105	104.5	104.4	1.09717	0.133786	0.00170266
Q9H2X0	CHRD	96.6	94.4	95.1	98.2	99.4	116.3	1.09717	0.133786	0.190132
O95486	SEC24A	96.8	95.4	93.9	103.6	109.3	101	1.09717	0.133786	0.0232163
Q15652	JMJD1C	97.3	96.2	92.6	104	101.8	108.1	1.09717	0.133786	0.0164072
Q96LT7	C9orf72	96.8	92.1	97.2	97.7	115.7	100.4	1.09682	0.133326	0.188949
Q13371	PDCL	98.1	96.3	91.7	103.3	106.2	104.3	1.09682	0.133326	0.0114683
Q86TU7	SETD3	95.3	96.2	94.6	105.7	104.8	103.3	1.09682	0.133326	0.000388024
Q969X6	UTP4	95.3	93.9	96.9	107.9	101.1	104.8	1.09682	0.133326	0.0126624
O95340	PAPSS2	93.6	97.2	95.3	104	104.8	105	1.09682	0.133326	0.00104115
Q92558	WASF1	94.6	95.7	95.8	101.3	106.2	106.3	1.09682	0.133326	0.00550937
Q6UX53	METTL7B	95.3	93.5	97.3	104.1	102.9	106.8	1.09682	0.133326	0.00439506
P29401	TKT	95.8	94.6	95.8	104.5	104	105.4	1.09679	0.133281	8.64621e-05
Q6N075	MFSD5	91.2	98.3	96.7	108.2	102.9	102.7	1.09644	0.132822	0.0304967
O43823	AKAP8	96	93.7	96.5	104.6	105.4	103.8	1.09644	0.132822	0.000712008
Q4KMQ1	TPRN	97.1	95.8	93.3	104.3	105.1	104.4	1.09644	0.132822	0.00129391
Q14318	FKBP8	97.3	93.8	95.1	104.2	105	104.6	1.09644	0.132822	0.000925841
Q96EX1	SMIM12	98.7	94.6	92.9	107.5	100.8	105.5	1.09644	0.132822	0.0248806
P17301	ITGA2	94	96.6	95.6	105.1	105.8	102.8	1.09609	0.132362	0.00148431
Q7L1W4	LRRC8D	96	95.1	95.1	104.5	104.4	104.8	1.09609	0.132362	9.19361e-06
Q96EA4	SPDL1	96.4	93.6	96.3	105	105.6	103.2	1.09605	0.132318	0.00141772
P28472	GABRB3	92.9	97	96.4	98.8	98.8	116.2	1.09605	0.132318	0.197605
P80297	MT1X	89	100	97.3	112.9	81.1	119.8	1.09605	0.132318	0.499771
Q9H9B4	SFXN1	95.2	95.9	95.2	105.6	103.8	104.4	1.09605	0.132318	9.25799e-05
Q8WWI5	SLC44A1	94	95.6	96.7	104.3	103.6	105.9	1.09605	0.132318	0.000908053
Q13162	PRDX4	95.9	93.8	96.6	105.4	101.4	106.9	1.0957	0.131858	0.0077522
Q01814	ATP2B2	93.5	94.2	98.6	107.8	99.3	106.6	1.0957	0.131858	0.0420768
Q9Y2Z2	MTO1	94.5	94.9	96.9	108.9	97.1	107.7	1.0957	0.131858	0.0752025
Q86YZ3	HRNR	105.3	85.5	95.5	95.4	96.5	121.8	1.0957	0.131858	0.42717
Q13794	PMAIP1	93.7	94.1	98.6	99.2	115.5	99	1.09532	0.131354	0.184892
Q5VTJ3	KLHDC7A	96.8	92.6	97	106.5	104.7	102.5	1.09532	0.131354	0.00782574
Q13263	TRIM28	96.1	95.5	94.8	105	103.6	105.1	1.09532	0.131354	0.000119761
P20338	RAB4A	97.1	93	96.3	104.7	103	106	1.09532	0.131354	0.00397145
Q7Z4I7	LIMS2	89.8	95.9	100.7	101.8	113.8	98	1.09497	0.130894	0.187592
Q92769	HDAC2	95.1	95.7	95.6	104.9	107.3	101.4	1.09497	0.130894	0.00624601
Q99805	TM9SF2	94.1	95.3	97	107.9	104.3	101.4	1.09497	0.130894	0.0116729
Q10472	GALNT1	93.9	96.5	96	103.2	108.7	101.7	1.09497	0.130894	0.0162579
P53597	SUCLG1	94.3	95.2	96.9	105.5	103.1	105	1.09497	0.130894	0.00101167
Q14789	GOLGB1	95.9	94.9	95.6	104.9	103.4	105.3	1.09497	0.130894	0.000153009
P19404	NDUFV2	94.2	95.3	96.9	105.6	102.5	105.5	1.09497	0.130894	0.00212222
Q9Y547	HSPB11	94.4	96.8	95.2	105.3	102.5	105.8	1.09497	0.130894	0.00189445
Q8IZP9	ADGRG2	98.4	94.6	93.4	100.6	105.7	107.3	1.09497	0.130894	0.0228115
Q9NW97	TMEM51	95.4	94.4	96.6	106.6	99.6	107.4	1.09497	0.130894	0.0239112
Q9Y2G2	CARD8	91.2	97.4	97.8	117.1	97.7	98.8	1.09497	0.130894	0.244105
P15170	GSPT1	95.2	94.9	96.3	106.2	104.5	102.9	1.09497	0.130894	0.000965868
Q5VYS8	TUT7	95.3	95.2	95.9	104.9	103.1	105.5	1.09462	0.130434	0.000277482
O00592	PODXL	96	94.7	95.8	105.1	103.5	105	1.09459	0.13039	0.000161731
P18850	ATF6	85.7	98.5	102.3	94.1	112.3	107.2	1.09459	0.13039	0.288601
Q96EK9	KTI12	96.1	96.4	94	107.4	106.4	99.7	1.09424	0.12993	0.0237162
P49459	UBE2A	93.4	97.8	95.3	109.7	102.5	101.3	1.09424	0.12993	0.0367036
Q15691	MAPRE1	95.5	94.3	96.7	108	102.7	102.8	1.09424	0.12993	0.00876785
Q9P0S2	COX16	96.8	96.3	93.4	102.7	106.8	104	1.09424	0.12993	0.0050053
Q13614	MTMR2	96.7	96.2	93.6	104.4	105	104.1	1.09424	0.12993	0.000833055
Q8IYB8	SUPV3L1	94.9	96.5	95.1	103.1	105.4	105	1.09424	0.12993	0.000492512
P51808	DYNLT3	99.5	90.3	96.7	99.7	104.7	109.1	1.09424	0.12993	0.0793356
Q9Y6M9	NDUFB9	96.7	95.3	94.5	96.4	99.7	117.3	1.09389	0.12947	0.240975
O75368	SH3BGRL	94.5	94.4	97.6	107	104.2	102.2	1.09389	0.12947	0.00678284
O95490	ADGRL2	88.6	101.1	96.8	108.2	98	107.2	1.09389	0.12947	0.141058
P54819	AK2	96.8	94.4	95.3	101.9	104.1	107.4	1.09389	0.12947	0.00679608
Q13033	STRN3	95.4	93.2	97.9	104.3	101.4	107.7	1.09389	0.12947	0.0168433
P42025	ACTR1B	99.2	92.3	95.1	101.2	110.8	101.5	1.09386	0.129427	0.0742587
Q96CD0	FBXL8	99.9	97.9	88.8	103.3	106	104.2	1.09386	0.129427	0.0628425
Q96M96	FGD4	96.5	96.2	93.9	102.3	105.4	105.8	1.09386	0.129427	0.00287535
P19474	TRIM21	95.4	93.3	97.9	105.7	101.6	106.2	1.09386	0.129427	0.0104522
Q70HW3	SLC25A26	92.4	99.3	94.9	98.5	104.2	110.8	1.09386	0.129427	0.0932406
Q96P16	RPRD1A	97	93.3	96.3	106.6	103.4	103.4	1.09351	0.128967	0.00457586
Q9BVV7	TIMM21	94.9	94.4	97.3	105.5	103.5	104.4	1.09351	0.128967	0.00110764
P31947	SFN	94.1	94.9	97.6	102.6	105.4	105.4	1.09351	0.128967	0.00318965
O00422	SAP18	97.7	94.9	94	104.3	103.7	105.4	1.09351	0.128967	0.00185203
Q9BT09	CNPY3	96	95.7	94.9	102.8	105	105.5	1.09316	0.128506	0.000566759
P17028	ZNF24	97.4	95.4	93.9	102.7	105.7	105	1.09313	0.128463	0.00281632
Q01130	SRSF2	96.8	92.5	97.4	100.6	107.4	105.4	1.09313	0.128463	0.0248114
P78504	JAG1	97.1	95.4	94.2	96.7	98.8	117.9	1.09313	0.128463	0.260501
P24311	COX7B	97.2	94.8	94.6	106.9	100.3	106	1.09281	0.128046	0.0164267
Q99661	KIF2C	95	95.2	96.5	103.8	105.8	103.7	1.09278	0.128003	0.000434965
Q9UBC1	NFKBIL1	91.2	96.5	99	103.1	103.5	106.7	1.09278	0.128003	0.0259328
Q9NY64	SLC2A8	97.5	101.7	87.5	106	95.3	112	1.09278	0.128003	0.241166
Q70E73	RAPH1	95.3	93.9	97.5	106.3	104.9	102.1	1.09278	0.128003	0.00541454
O96011	PEX11B	96.8	95.7	94.2	106	104.2	103.1	1.09278	0.128003	0.00143625
Q9H2K8	TAOK3	95.9	95.1	95.7	104.2	104.5	104.6	1.09278	0.128003	5.03265e-06
Q6NSJ0	MYORG	92.7	98.6	95.4	96.7	103.6	113	1.09278	0.128003	0.152236
P24539	ATP5PB	94.7	94.6	97.4	103.7	102.6	106.9	1.09243	0.127542	0.00505154
Q13009	TIAM1	94.2	96.9	95.6	105.8	102.3	105.1	1.09243	0.127542	0.00261785
Q9BY89	KIAA1671	96.2	94.3	96.3	105.1	104.4	103.8	1.0924	0.1275	0.000299389
Q14517	FAT1	93.2	98.2	95.4	104.7	104.4	104.2	1.0924	0.1275	0.00371018
Q92934	BAD	93.2	100.4	93.2	99.8	100.7	112.8	1.0924	0.1275	0.141409
Q96FJ0	STAMBPL1	93.8	96.7	96.2	103.6	105.1	104.4	1.09208	0.127082	0.000900366
Q96E29	MTERF3	95.9	94.4	96.5	104.1	106.2	102.9	1.09205	0.127039	0.00156157
P43304	GPD2	96.1	96.1	94.6	104.4	105.5	103.3	1.09205	0.127039	0.000404064
Q6PJT7	ZC3H14	95.8	95.1	95.9	105.7	102.8	104.7	1.09205	0.127039	0.00057936
Q8N6U8	GPR161	100.3	94.4	92.1	101.3	102.6	109.3	1.09205	0.127039	0.0647248
P05023	ATP1A1	96.1	94.5	96.2	106	103.4	103.8	1.09205	0.127039	0.00084488
Q96KC2	ARL5B	91	92.6	103.2	101	108.1	104.1	1.09205	0.127039	0.112796
Q9Y2U5	MAP3K2	95.3	92.2	99.3	110.5	99.7	102.9	1.0917	0.126578	0.0825986
Q9HAZ1	CLK4	98.9	95.2	92.8	105.2	104.8	103.2	1.09167	0.126536	0.00950477
Q8WVP7	LMBR1	92	95	99.9	102.9	99	111.3	1.09167	0.126536	0.110969
P60510	PPP4C	96.8	94	96.1	102.9	104.9	105.3	1.09132	0.126076	0.00146915
P34059	GALNS	91.1	98.1	97.7	105.1	102.4	105.6	1.09132	0.126076	0.0243443
P61160	ACTR2	96.2	95.3	95.5	110.1	99	104	1.09094	0.125573	0.0540422
O95294	RASAL1	92.6	98.8	95.6	107.1	101.2	104.8	1.09094	0.125573	0.0247267
Q96RQ1	ERGIC2	93.3	94	99.7	106	95.3	111.8	1.09094	0.125573	0.172219
Q8IV36	HID1	95.9	93.9	97.2	81.3	93.3	138.5	1.09094	0.125573	0.64409
Q9BVX2	TMEM106C	97.8	92.3	96.8	103.1	104.7	105.1	1.09062	0.125154	0.00852955
Q8N7C3	TRIML2	99	93.5	94.5	99.6	109.5	103.9	1.09059	0.125112	0.0597853
P56556	NDUFA6	93.6	95.7	97.7	105.4	103.7	103.9	1.09059	0.125112	0.00262721
P57076	CFAP298	97.1	94.4	95.5	103.6	104.7	104.7	1.09059	0.125112	0.000558789
P01116	KRAS	96.3	94.5	96.2	103.4	104.5	105.1	1.09059	0.125112	0.000350303
O15511	ARPC5	95.8	94.4	96.8	105.1	102.6	105.3	1.09059	0.125112	0.00146724
P21281	ATP6V1B2	97.7	92.4	96.9	107.1	100.4	105.5	1.09059	0.125112	0.0292971
Q86WA8	LONP2	94.1	98.6	94.3	100.4	106.8	105.8	1.09059	0.125112	0.0247292
Q86V48	LUZP1	94.6	98.3	94.1	104.3	102.5	106.2	1.09059	0.125112	0.00701604
O00461	GOLIM4	99.8	93.3	93.9	103.1	103.6	106.3	1.09059	0.125112	0.0196297
P34932	HSPA4	94.8	95.5	96.8	105.4	103	104.6	1.09021	0.124609	0.000709835
Q9NPI6	DCP1A	93.7	98.2	95.2	102.6	106.3	104	1.08986	0.124148	0.00728963
P05141	SLC25A5	95.6	95.9	95.6	104.6	102.8	105.5	1.08986	0.124148	0.000424492
Q8N5G2	MACO1	94.6	95.4	97.1	103	104.4	105.5	1.08986	0.124148	0.0011365
Q14533	KRT81	93.9	97.4	95.8	103.3	101.7	107.9	1.08986	0.124148	0.0152903
O76095	JTB	89	100.4	97.7	100.2	101.3	111.4	1.08986	0.124148	0.157521
Q9NV64	TMEM39A	102	90.4	94.7	92.2	108.2	112.5	1.08986	0.124148	0.289121
Q9H0E3	SAP130	96.3	96.5	94.3	95.6	100.8	116.5	1.08986	0.124148	0.245284
Q9H0R3	TMEM222	98.8	91.3	97	92.2	100.7	120	1.08986	0.124148	0.37037
H7BZ55	CROCC2	93.8	105	88.3	99.7	91	122.2	1.08986	0.124148	0.459323
P17535	JUND	100.2	93.8	93.1	102	110.8	100	1.08952	0.123687	0.0997033
Q9BS26	ERP44	94.4	97.9	94.8	102.2	106.1	104.5	1.08952	0.123687	0.00564234
Q8WVB3	HEXD	94.4	94.9	97.9	105.5	113	94.4	1.08948	0.123646	0.195122
Q9Y6G5	COMMD10	94.8	96.4	96	104.3	104.2	104.4	1.08948	0.123646	5.99502e-05
Q5BKZ1	ZNF326	96.3	94.3	96.6	107.6	100.4	104.9	1.08948	0.123646	0.0181813
Q96ND0	FAM210A	93	95	99.2	102.9	101.8	108.2	1.08948	0.123646	0.0334221
O43909	EXTL3	92.7	99.6	94.9	103.1	101.1	108.7	1.08948	0.123646	0.0484676
P48507	GCLM	95.2	96.3	95.7	105.3	103.8	103.7	1.08914	0.123185	0.000148916
Q7Z3E2	CCDC186	95.5	94.9	96.8	102.2	106.4	104.2	1.08914	0.123185	0.00308578
Q15155	NOMO1	95.9	95.5	95.8	104.1	104.4	104.3	1.08914	0.123185	5.57658e-07
Q13257	MAD2L1	92.1	96.9	98.2	105.8	101.2	105.8	1.08914	0.123185	0.0238917
Q13625	TP53BP2	96	97	94.2	105.7	100.8	106.3	1.08914	0.123185	0.011396
Q8TDR2	STK35	97.4	95.9	93.9	106.1	107.1	99.6	1.08914	0.123185	0.0290288
Q86UX6	STK32C	97.4	95.7	94.1	93.5	98.4	120.9	1.08914	0.123185	0.371702
O43520	ATP8B1	96	94.6	96.6	105.3	104.2	103.2	1.08879	0.122723	0.000556578
Q14676	MDC1	95.1	96.2	95.9	103.4	104.1	105.2	1.08879	0.122723	0.00016216
O75063	FAM20B	93.8	95	98.5	103.2	106.6	103	1.08876	0.122683	0.00971576
O00232	PSMD12	95.6	94	97.7	106.2	102.7	103.9	1.08876	0.122683	0.00459966
Q8WU17	RNF139	100.6	81.8	104.9	96.2	111.1	105.4	1.08841	0.122221	0.366171
B3EWG5	FAM25C	93.6	96.3	97.4	95.2	110.9	106.6	1.08841	0.122221	0.153717
P13051	UNG	96.2	96.5	94.6	104.7	105.7	102.3	1.08841	0.122221	0.00192613
Q9BW19	KIFC1	95	94.8	97.5	102.3	105.6	104.8	1.08841	0.122221	0.00303546
Q96F24	NRBF2	96	95.1	96.2	105.2	102.2	105.3	1.08841	0.122221	0.00138939
P02452	COL1A1	85.8	99.5	102	110.5	102	100.1	1.08806	0.12176	0.230293
O14545	TRAFD1	97.7	93.9	95.7	105.4	105.2	102	1.08806	0.12176	0.00560345
Q9ULH0	KIDINS220	96.2	95.1	96.1	104.4	105	103.3	1.08803	0.121719	0.000157835
Q14687	GSE1	94.8	99.3	93.3	103.1	102.4	107.2	1.08803	0.121719	0.0227805
Q9BVG9	PTDSS2	99.2	91.4	96.8	97.8	114.2	100.7	1.08803	0.121719	0.203566
P61916	NPC2	99.9	93.4	94.1	107.6	105.9	99.1	1.08768	0.121258	0.0643743
Q00403	GTF2B	94.9	93.2	99.3	105.3	104.2	103.1	1.08768	0.121258	0.0120336
Q8IX03	WWC1	92.3	94.9	100.2	97.6	111.6	103.4	1.08768	0.121258	0.147074
Q93063	EXT2	95	99.7	92.7	107.4	100.4	104.8	1.08768	0.121258	0.0443218
P50416	CPT1A	94.8	95.9	96.7	104.8	102.1	105.7	1.08768	0.121258	0.0022881
Q9H1A3	METTL9	94.5	96	96.9	104.1	101.4	107.1	1.08768	0.121258	0.00933785
Q8N5I4	DHRSX	99.2	94.8	93.4	102.9	102.4	107.3	1.08768	0.121258	0.0229742
Q9BWT7	CARD10	97.1	97	93.3	103.2	108.2	101.1	1.08733	0.120796	0.0268711
Q9H444	CHMP4B	93.2	97.7	96.6	102.6	104.9	105.1	1.0873	0.120756	0.00602495
Q5VWJ9	SNX30	97.4	93.8	96.3	97	106.7	108.9	1.0873	0.120756	0.0929255
Q7L8L6	FASTKD5	96.9	95	95.6	103.2	104.9	104.4	1.08696	0.120294	0.000381573
Q7L4I2	RSRC2	94.4	97	96.1	106.8	100.2	105.5	1.08696	0.120294	0.0181135
P18065	IGFBP2	84.1	101.4	102	103.4	96.2	112.9	1.08696	0.120294	0.334724
Q99719	SEPTIN5	94.2	97.2	96.1	105.6	107.8	99	1.08661	0.119832	0.0407494
Q8TBF4	ZCRB1	100.9	92.2	94.4	109	98.8	104.6	1.08661	0.119832	0.103057
Q96BY7	ATG2B	97.4	95.9	94.2	97.3	107.1	108	1.08661	0.119832	0.0794937
P41162	ETV3	94.8	92.1	100.7	104.4	110.9	97.2	1.08658	0.119793	0.152242
P0DMV8	HSPA1A	96.7	93.8	97.1	104.4	104.3	103.8	1.08658	0.119793	0.00141688
P47224	RABIF	92.9	96	98.7	105.9	102.8	103.8	1.08658	0.119793	0.0121661
Q13617	CUL2	95.7	95.4	96.5	104.6	102.4	105.5	1.08658	0.119793	0.00105492
Q92581	SLC9A6	90.6	99.8	97.2	101.8	99.9	110.8	1.08658	0.119793	0.128108
Q9BZ72	PITPNM2	100.5	92.3	94.8	112.9	106.8	92.7	1.08623	0.119331	0.269537
O14681	EI24	98	92.8	96.8	106.5	104	101.9	1.08623	0.119331	0.015928
P16615	ATP2A2	94.9	95.1	97.6	105.1	103.1	104.2	1.08623	0.119331	0.00137409
Q16851	UGP2	95.2	95.3	97.1	105.3	102.1	105	1.08623	0.119331	0.00227399
O95219	SNX4	94	97.2	96.4	103.5	103.7	105.2	1.08623	0.119331	0.00168385
Q9H857	NT5DC2	96.8	95	95.8	105.1	101.6	105.7	1.08623	0.119331	0.00390988
P15954	COX7C	95.5	96.8	95.3	104.5	99.7	108.2	1.08623	0.119331	0.0299355
Q01650	SLC7A5	90.9	101.3	95.5	106.8	100.2	105.5	1.0862	0.119291	0.0846394
O75817	POP7	100.6	94.4	92.7	94.2	105.7	112.6	1.0862	0.119291	0.232419
Q86Y82	STX12	93.6	97.6	96.4	98.3	106	108	1.08588	0.118869	0.0610316
Q9UPY3	DICER1	97.3	95	95.4	105.1	106.9	100.4	1.08585	0.118829	0.0162635
Q92802	N4BP2L2	100.1	96.7	90.9	99.4	99.7	113.3	1.08585	0.118829	0.196152
Q9H501	ESF1	95	96.9	95.8	105.6	105.2	101.4	1.08516	0.117905	0.00485566
P49448	GLUD2	98	92.8	96.9	105.8	104.8	101.6	1.08516	0.117905	0.0157413
P54132	BLM	99.3	94	94.4	104.2	97.9	110.1	1.08516	0.117905	0.105176
Q96NB3	ZNF830	97.3	94.7	95.8	104.2	105.1	103	1.08513	0.117866	0.00108273
Q96A72	MAGOHB	93.6	98	96.2	105.7	99.3	107.3	1.08513	0.117866	0.0414928
Q8TBM8	DNAJB14	95.8	95.8	96.2	107.4	102.8	102.1	1.08513	0.117866	0.00806099
Q9BPZ7	MAPKAP1	78.9	113.2	95.7	100.7	110.6	100.9	1.08478	0.117404	0.478965
Q14CX7	NAA25	96.6	95.4	95.8	103.8	104	104.4	1.08478	0.117404	3.26641e-05
P52569	SLC7A2	98.2	84.5	105.1	94	111.7	106.5	1.08478	0.117404	0.367594
P49902	NT5C2	95	97.9	94.9	105.6	104.3	102.3	1.08478	0.117404	0.00408347
Q15370	ELOB	94.3	98.3	95.2	103.1	102.8	106.3	1.08478	0.117404	0.00787541
Q96QT6	PHF12	93.9	98.5	95.4	102.3	103.1	106.8	1.08478	0.117404	0.0137297
Q9P2B4	CTTNBP2NL	95	95.9	96.9	98.8	104.2	109.2	1.08478	0.117404	0.056137
Q14493	SLBP	99.4	97.3	91.1	94.2	102.2	115.7	1.08443	0.116942	0.296381
C9JRZ8	AKR1B15	94.9	95.1	97.8	105.5	107.1	99.5	1.08443	0.116942	0.0314841
Q6L8Q7	PDE12	96	94.6	97.2	102.1	106	104	1.08443	0.116942	0.00392057
P51608	MECP2	94.8	97	96.1	105.4	103.2	103.6	1.0844	0.116903	0.000958382
Q9Y2J4	AMOTL2	91.6	100.6	95.7	99.3	103.7	109.2	1.0844	0.116903	0.104407
Q63HM2	PCNX4	92.3	103.5	92.1	102.9	106.7	102.5	1.08406	0.116441	0.113784
Q06830	PRDX1	95.4	96.3	96.2	104.2	104	103.9	1.08406	0.116441	1.10949e-05
Q96EK5	KIFBP	93.7	97.2	97	102.7	103.5	105.9	1.08406	0.116441	0.00560398
O95361	TRIM16	95.4	95.7	96.8	98	100.1	114	1.08406	0.116441	0.184601
O14745	SLC9A3R1	94.6	97.1	96.2	106.3	102.9	102.8	1.08371	0.115978	0.00414464
P20908	COL5A1	98.7	94.5	94.7	105.3	102.3	104.4	1.08371	0.115978	0.00790375
Q9ULZ3	PYCARD	93.6	97.2	97.1	102	104	106	1.08371	0.115978	0.00829103
Q96BZ9	TBC1D20	98.4	92.4	97.1	100.9	96	115.1	1.08371	0.115978	0.252319
Q9NXV2	KCTD5	99.8	92.3	95.9	103	107.4	101.7	1.08368	0.11594	0.044042
Q9P1U0	ZNRD1	91.8	103.3	92.9	112.2	100.5	99.3	1.08333	0.115477	0.220124
Q8IYB1	MB21D2	94.3	93	100.7	103.7	107.1	101.2	1.08333	0.115477	0.0524379
P11310	ACADM	96.5	93.8	97.7	104	105	103	1.08333	0.115477	0.00343569
Q9BZX2	UCK2	94.7	96	97.3	103.8	103.9	104.3	1.08333	0.115477	0.000474777
Q9H461	FZD8	95.5	94.3	98.2	98.5	105.4	108.1	1.08333	0.115477	0.0603306
P16989	YBX3	93.6	97.7	96.7	95.3	100.3	116.4	1.08333	0.115477	0.284836
Q86YV9	HPS6	96.8	97.6	93.6	101.2	107.3	103.4	1.08299	0.115015	0.0211152
Q9BSQ5	CCM2	98.3	94.6	95.2	102.8	107.6	101.6	1.08296	0.114976	0.0211152
Q86UW9	DTX2	96.8	98.2	93.1	108	101.8	102.2	1.08296	0.114976	0.0339546
P37235	HPCAL1	94.9	97.3	95.9	105.2	102.8	104	1.08296	0.114976	0.00125555
P00568	AK1	93.3	98.6	96.2	105.8	103.7	102.4	1.08261	0.114514	0.0121746
O95983	MBD3	96.5	94.7	96.9	105.1	106.9	99.9	1.08261	0.114514	0.0228025
Q6NUQ1	RINT1	96	94.7	97.4	103.3	107.9	100.7	1.08261	0.114514	0.0241396
Q08380	LGALS3BP	96.7	96	95.4	105.9	100.9	105.1	1.08261	0.114514	0.00763855
Q96PV6	LENG8	96.6	95.2	96.3	101.3	103.3	107.3	1.08261	0.114514	0.0119465
Q9BWH2	FUNDC2	93.7	98.1	96.3	103.9	100.6	107.4	1.08261	0.114514	0.0276003
Q9BUB5	MKNK1	98.1	98.7	91.3	100	98.8	113.1	1.08261	0.114514	0.19886
Q96H22	CENPN	95.9	97.3	94.9	98.9	97.4	115.6	1.08261	0.114514	0.248189
P18283	GPX2	98.4	96	93.7	103	105.5	103.3	1.08226	0.114051	0.00730987
Q96AT1	KIAA1143	91.3	99	97.8	106.4	102.1	103.3	1.08226	0.114051	0.0436109
Q9UGM6	WARS2	97.5	93.7	96.9	103.9	109.8	98.1	1.08226	0.114051	0.0918086
P83111	LACTB	92.7	99	96.5	104.6	102.6	104.7	1.08223	0.114013	0.0155935
P85037	FOXK1	96.4	96.8	95	103.1	103.7	105.1	1.08223	0.114013	0.000605989
O95365	ZBTB7A	99.2	95.6	93.4	102.2	109.1	100.5	1.08189	0.113551	0.0656022
Q9Y3F4	STRAP	95.8	95.1	97.3	105.3	103.6	102.9	1.08189	0.113551	0.00122648
Q7Z4N2	TRPM1	94.1	101.5	92.6	103.7	105.1	103	1.08189	0.113551	0.0493013
O95861	BPNT1	95.2	96.3	96.7	104.9	103.5	103.4	1.08189	0.113551	0.000283771
Q8NBU5	ATAD1	98.7	95.8	93.7	104.7	103.4	103.7	1.08189	0.113551	0.006349
Q8IWJ2	GCC2	95.9	95.5	96.8	103.4	103.4	105	1.08189	0.113551	0.000279542
P49590	HARS2	95.2	98.3	94.7	105.2	100.7	105.9	1.08189	0.113551	0.0165091
Q9UJA2	CRLS1	93	99.3	95.9	103.1	101.5	107.2	1.08189	0.113551	0.0341689
O15111	CHUK	95.7	96.1	96.4	106	102.7	103.1	1.08189	0.113551	0.00175544
O14654	IRS4	102.9	89.1	96.3	102.2	102.8	106.9	1.08186	0.113513	0.137821
Q96S55	WRNIP1	94.6	95.7	97.9	104.2	102.1	105.4	1.08154	0.113088	0.00460319
A0A0U1RRL7	MMP24OS	104.3	101	82.9	114.5	107.9	89.3	1.08154	0.113088	0.479599
Q04446	GBE1	95.5	95	97.7	108.8	101.1	101.8	1.08154	0.113088	0.039191
P23229	ITGA6	95.4	95.3	97.6	104.2	104.2	103.4	1.08151	0.11305	0.000599506
Q9NUP7	TRMT13	95.8	92.1	100.4	103.8	104.6	103.4	1.08151	0.11305	0.0320278
Q9HBH0	RHOF	95.2	97.5	95.6	104.3	105.5	101.9	1.08117	0.112587	0.00360604
Q99456	KRT12	100.3	95.1	92.9	101.6	111.8	98.3	1.08117	0.112587	0.16646
Q9UMX5	NENF	95.3	94.4	98.6	105.5	104.1	102.1	1.08117	0.112587	0.00843516
Q9NUQ2	AGPAT5	93.3	97.2	97.8	106.2	100.3	105.2	1.08117	0.112587	0.0276868
Q14123	PDE1C	98.9	97.2	92.2	87.7	98.8	125.2	1.08117	0.112587	0.528056
O43719	HTATSF1	96.6	94.1	97.6	104.5	101.8	105.3	1.08082	0.112124	0.00637931
P53007	SLC25A1	96.7	97.7	93.9	102.8	108.4	100.4	1.08082	0.112124	0.0417886
P98194	ATP2C1	96.8	96	95.5	105.7	101.7	104.2	1.08082	0.112124	0.00318417
Q5T8D3	ACBD5	96.9	95.9	95.5	105.3	100.3	106	1.08082	0.112124	0.0135262
Q13219	PAPPA	94.7	97.2	96.4	101.4	102.6	107.6	1.08082	0.112124	0.0188829
Q9BSJ5	C17orf80	97.9	98	92.5	105.5	104	102.2	1.08079	0.112087	0.0193564
Q92766	RREB1	100.1	93	95.3	105.8	103.4	102.5	1.08079	0.112087	0.0283162
O95757	HSPA4L	96.9	95.8	95.7	105	103.1	103.6	1.08079	0.112087	0.000347679
O00748	CES2	99.9	95.3	93.2	103	102.6	106.1	1.08079	0.112087	0.0266216
P62714	PPP2CB	98	95.5	94.9	106.5	105.6	99.5	1.08044	0.111624	0.0320034
Q3T906	GNPTAB	92.5	100.5	95.4	102.6	105.5	103.5	1.08044	0.111624	0.0360381
Q9BYT8	NLN	95	95.4	98	103.8	103.8	104	1.08044	0.111624	0.00120372
Q969Z3	45353	96.1	96.6	95.7	101.7	102.5	107.4	1.08044	0.111624	0.0126975
Q5VWP2	TENT5C	91.8	98.9	97.7	104.2	99.9	107.5	1.08044	0.111624	0.0675761
Q9Y3Q3	TMED3	95.2	96.4	96.8	104.6	107.2	99.8	1.08044	0.111624	0.0252759
Q12899	TRIM26	97.3	97.5	93.6	106.4	104.7	100.4	1.0801	0.111161	0.0245345
Q9NQ48	LZTFL1	94.7	95.7	98	103.3	103.8	104.4	1.0801	0.111161	0.00169545
Q9H0F7	ARL6	96.2	96.5	95.7	98	105.7	107.8	1.0801	0.111161	0.0615306
Q9UKA8	RCAN3	102.1	100.2	86.2	104.2	113.2	94.2	1.08007	0.111124	0.35874
A0AV96	RBM47	93.7	98.3	96.5	103.7	103.8	104.1	1.08007	0.111124	0.00459208
Q6ZS30	NBEAL1	97.8	93.3	97.4	103.1	104.1	104.4	1.08007	0.111124	0.00667349
A1A4S6	ARHGAP10	92.4	98.5	97.6	95.3	98.8	117.5	1.08007	0.111124	0.342047
Q9NRY6	PLSCR3	99.4	93.2	95.8	91.9	113.7	105.8	1.07975	0.110698	0.311306
Q96CW6	SLC7A6OS	100	94.8	93.7	102.1	108.1	101.3	1.07972	0.110661	0.0570663
Q9BV81	EMC6	97.5	98	93	102.1	105.9	103.5	1.07972	0.110661	0.0167566
Q9NPI1	BRD7	95.7	97.1	95.7	104.1	103.5	103.9	1.07972	0.110661	0.00010461
O60524	NEMF	97.5	96.3	94.7	106.6	100.8	104.1	1.07972	0.110661	0.0147271
Q86WI1	PKHD1L1	101.9	91.2	95.4	98.1	108.7	104.7	1.07972	0.110661	0.155397
O60313	OPA1	97.4	95.9	95.2	105.1	104.7	101.6	1.07938	0.110198	0.00399705
Q8IU81	IRF2BP1	96.9	95.5	96.1	101.4	102.1	107.9	1.07938	0.110198	0.0220457
Q9P0L0	VAPA	95.2	95.3	98.1	106.9	100	104.6	1.07935	0.110161	0.0270852
P19013	KRT4	94.2	96.3	98.1	103.9	100.6	107	1.07935	0.110161	0.0242998
Q53H54	TRMT12	93.5	102.2	92.9	98.7	107.9	104.8	1.079	0.109698	0.133202
Q02040	AKAP17A	95.4	97.4	95.8	102.2	101.9	107.3	1.079	0.109698	0.0149059
Q5BKX6	SLC45A4	103.5	90.8	94.3	111.2	100.6	99.6	1.079	0.109698	0.225068
Q9NRM2	ZNF277	96.1	93.5	99	113.7	97.8	99.9	1.079	0.109698	0.22012
Q8N335	GPD1L	96.3	95	97.3	107.2	101	103.2	1.079	0.109698	0.0170797
P25705	ATP5F1A	96.3	96.3	96	103.3	104.8	103.3	1.079	0.109698	0.000118011
P00558	PGK1	97.9	95.2	95.5	104.2	103.5	103.7	1.079	0.109698	0.000985887
Q10471	GALNT2	96	95.3	97.3	105.8	101.7	103.9	1.079	0.109698	0.00453387
Q9NU19	TBC1D22B	97.2	95.1	96.3	100.3	98.8	112.3	1.079	0.109698	0.152991
Q9NZC3	GDE1	96.9	97.4	94.3	101.6	106.3	103.4	1.07866	0.109234	0.0106279
Q9H773	DCTPP1	96.3	96.6	95.8	102.9	109	99.5	1.07863	0.109198	0.0533621
O43663	PRC1	94.4	98.4	95.9	106.8	103.4	101.2	1.07863	0.109198	0.0194943
Q9C0F1	CEP44	94.8	95.9	98	102.3	106.2	102.9	1.07863	0.109198	0.00784597
P59190	RAB15	96.8	95.5	96.4	105.8	100.8	104.8	1.07863	0.109198	0.00862445
Q9NRZ5	AGPAT4	87.7	101.3	99.7	105.2	100.8	105.4	1.07863	0.109198	0.171391
Q96KC8	DNAJC1	96.4	96.1	96.2	104.1	102.3	104.9	1.07828	0.108734	0.000623653
Q92547	TOPBP1	96.6	96.6	95.5	103.6	102.4	105.3	1.07828	0.108734	0.00120023
P55809	OXCT1	95.5	99.9	93.3	101.1	102.1	108.1	1.07828	0.108734	0.0614883
Q6UWJ1	TMCO3	94.5	96.7	97.5	101.3	95.5	114.5	1.07828	0.108734	0.256309
P68032	ACTC1	91.2	97.4	100.1	106	105.3	100	1.07828	0.108734	0.0809904
Q96RL7	VPS13A	95.8	98	94.9	105.6	102.5	103.2	1.07828	0.108734	0.00459522
Q9Y2P8	RCL1	98	94.8	95.9	112.2	91.5	107.6	1.07828	0.108734	0.30082
Q9NYZ3	GTSE1	95	95.6	98.1	94.1	119.3	97.8	1.07794	0.108271	0.39692
Q9NUL7	DDX28	96.8	96.6	95.3	102.3	105.7	103.2	1.07794	0.108271	0.00259158
A4D1E9	GTPBP10	93.7	98.1	96.9	106.5	99.8	104.9	1.07794	0.108271	0.0357778
P11182	DBT	95.8	97	96	103.3	105.2	102.8	1.07791	0.108235	0.000792684
P49281	SLC11A2	94.8	95.7	98.3	103.7	101.8	105.8	1.07791	0.108235	0.00861188
Q9H993	ARMT1	97.4	96.3	95.1	107.1	104	100.1	1.07756	0.107771	0.0248191
Q8TB61	SLC35B2	97.2	97.4	94.2	102.4	107.2	101.6	1.07756	0.107771	0.0213048
Q9BSA9	TMEM175	91.9	94.8	102.1	94.6	110.9	105.7	1.07756	0.107771	0.259297
Q9Y3C7	MED31	100.1	91.3	97.4	99.3	103.4	108.5	1.07756	0.107771	0.115334
Q9NNX1	TUFT1	96.9	96.4	95.5	102.7	105.5	103	1.07756	0.107771	0.00157795
Q9NV56	MRGBP	99.3	94.3	95.2	100.4	106.6	104.2	1.07756	0.107771	0.0345782
Q9BVG8	KIFC3	94.7	96.2	98	104.9	103.2	103.2	1.07754	0.107735	0.00254017
P35716	SOX11	96	88.7	104.1	106.6	94.9	109.6	1.07722	0.107308	0.304481
Q96AG3	SLC25A46	95.8	97	96.1	102.8	104.5	103.9	1.07719	0.107272	0.000268132
Q8WYN0	ATG4A	96.3	95.5	97.1	96.9	108.4	105.9	1.07719	0.107272	0.10246
Q8N3U4	STAG2	96.5	96.4	96	104.5	102.1	104.6	1.07719	0.107272	0.000865246
Q13153	PAK1	97.5	96.6	94.8	101.9	103.3	106	1.07719	0.107272	0.00671263
Q9BY49	PECR	94.2	95.1	99.6	88.3	95.4	127.5	1.07719	0.107272	0.574459
Q86YP4	GATAD2A	98.5	95.8	94.6	105.8	103.7	101.6	1.07684	0.106808	0.01149
Q8IXL7	MSRB3	93.1	95.2	100.6	105.8	102.7	102.6	1.07684	0.106808	0.0400283
P49841	GSK3B	97.8	95.2	95.9	106	101.6	103.5	1.07684	0.106808	0.00771097
Q9Y496	KIF3A	95.2	96.5	97.2	104.2	103.3	103.6	1.07684	0.106808	0.000325298
Q96TC7	RMDN3	98.5	94.7	95.7	103.7	103.2	104.2	1.07684	0.106808	0.00323137
Q13418	ILK	94.9	96	98	104	102	105.1	1.07684	0.106808	0.00448774
Q9BPX6	MICU1	95.6	98	95.3	103.1	98.9	109.1	1.07684	0.106808	0.0741838
Q9H5K3	POMK	99.2	90.8	98.9	100.6	100.6	109.9	1.07684	0.106808	0.148756
Q8WUH6	TMEM263	95.7	91.6	101.6	102.8	89.2	119.1	1.07684	0.106808	0.462535
P49407	ARRB1	95.3	95.4	98.2	105.6	102.3	103.2	1.07684	0.106808	0.00566726
Q14592	ZNF460	91.4	101	96.5	104.3	97.1	109.7	1.07684	0.106808	0.181735
P16157	ANK1	96.7	94.7	97.6	102.3	104.2	104.6	1.07647	0.106309	0.00269799
Q9UNZ5	C19orf53	95.1	92.5	101.4	101.7	103.4	106	1.07647	0.106309	0.0653452
Q9NZM5	NOP53	95.5	97.2	96.3	105.8	103.1	102.2	1.07647	0.106309	0.0034389
Q6ZV89	SH2D5	90.8	98.4	99.8	97.7	114.5	98.8	1.07612	0.105845	0.295866
P23921	RRM1	97	96.4	95.6	107.3	101.9	101.8	1.07612	0.105845	0.0169703
P28290	ITPRID2	97	95.7	96.3	104.5	103.3	103.2	1.07612	0.105845	0.000198745
O43462	MBTPS2	87.6	111.4	90	102.4	105.4	103.2	1.07612	0.105845	0.390251
Q9Y4I1	MYO5A	96.6	96.3	96.1	104.5	103	103.5	1.07612	0.105845	9.38744e-05
P49069	CAMLG	93.2	94.2	101.6	108.9	98.1	104	1.07612	0.105845	0.147781
Q15714	TSC22D1	93.7	95.7	99.6	106.1	100.4	104.5	1.07612	0.105845	0.0390233
O14730	RIOK3	95	96.1	97.9	103.3	102.4	105.3	1.07612	0.105845	0.00367092
O43678	NDUFA2	96.7	93.9	98.4	103.6	101.1	106.3	1.07612	0.105845	0.0212427
Q96C34	RUNDC1	96.5	96.7	95.9	99	107.6	104.5	1.0761	0.10581	0.0439836
P42166	TMPO	93.3	99.3	96.4	104.7	104.7	101.5	1.07578	0.105381	0.022998
P62333	PSMC6	95.9	95.4	97.7	102.1	103.4	105.4	1.07578	0.105381	0.00354566
A8MXV4	NUDT19	95.4	94.1	99.5	99.2	99.8	111.9	1.07578	0.105381	0.17591
Q96DE0	NUDT16	92.9	104.1	92.1	97	114.5	99.5	1.07575	0.105346	0.337037
P07355	ANXA2	96.5	96	96.6	102.7	103.9	104.4	1.07575	0.105346	0.000170132
Q9NTX5	ECHDC1	97.4	97.2	94.5	104.8	100.8	105.4	1.07575	0.105346	0.013223
Q14244	MAP7	96.8	96.5	95.8	101.5	100	109.5	1.07575	0.105346	0.0694433
Q9ULW3	ABT1	96.5	97.2	95.4	104.3	105.3	101.3	1.07541	0.104882	0.00518181
Q99615	DNAJC7	96.1	96	97	105.6	100.5	104.8	1.07541	0.104882	0.0108316
Q5ZPR3	CD276	95.7	96.3	97.1	105.2	102.3	103.3	1.07506	0.104418	0.00154814
Q8WU90	ZC3H15	95.6	98.1	95.4	104.1	101.7	105	1.07506	0.104418	0.00529937
Q15417	CNN3	97.6	96.8	94.8	106.3	107.5	97	1.07469	0.103919	0.103112
Q8IVL5	P3H2	98.8	95.3	95.1	104.3	104	102.5	1.07469	0.103919	0.00555217
P27216	ANXA13	100.2	93.3	95.7	106.3	103.1	101.4	1.07469	0.103919	0.044006
Q12834	CDC20	97	96	96.2	105.2	104	101.6	1.07469	0.103919	0.00283062
Q5K651	SAMD9	97.1	96.2	95.9	104.9	103.9	102	1.07469	0.103919	0.00146164
Q13685	AAMP	98.8	95	95.4	101	102.6	107.2	1.07469	0.103919	0.0313633
Q8N9M5	TMEM102	97.3	93.7	98.2	102.3	107.7	100.7	1.07434	0.103455	0.0469367
P19525	EIF2AK2	95.3	96.5	97.5	106.5	103.6	100.7	1.07432	0.10342	0.0161109
P10515	DLAT	95.3	100.1	93.9	104.4	105	101.4	1.07432	0.10342	0.0304062
Q8NC96	NECAP1	90.3	98.5	100.5	101.5	105.8	103.5	1.07432	0.10342	0.0997875
O75363	BCAS1	95.9	96.3	97.1	101.7	105.3	103.8	1.07432	0.10342	0.0028847
Q8IY57	YAF2	96.1	94.3	98.9	102.1	103	105.7	1.07432	0.10342	0.0140908
P61009	SPCS3	92.3	95.5	101.5	107.1	97.7	106	1.07432	0.10342	0.14838
Q9HBD1	RC3H2	96.6	91.6	101.1	106.8	103.4	100.6	1.07432	0.10342	0.0940361
Q9NPB0	SAYSD1	97.4	95	96.9	97.8	106.1	106.9	1.07432	0.10342	0.0752344
P43490	NAMPT	98	96.5	94.8	105.6	105.2	99.9	1.07397	0.102956	0.0256116
Q96PQ7	KLHL5	99	94.2	96.1	104.5	106.2	100	1.07397	0.102956	0.0369827
P35219	CA8	93.9	96.1	99.3	107	102.8	100.9	1.07397	0.102956	0.0404831
Q9NYL9	TMOD3	95.6	97.8	95.9	106.4	102.1	102.2	1.07397	0.102956	0.0105964
Q9UJ72	ANXA10	97.2	96.9	95.2	105.3	107.1	98.3	1.07397	0.102956	0.0607571
P63151	PPP2R2A	95.3	96.2	97.8	104	105.9	100.8	1.07397	0.102956	0.0126213
P53611	RABGGTB	93.4	95.7	100.2	105.6	103.4	101.7	1.07397	0.102956	0.0358849
P40763	STAT3	96.3	97.3	95.7	103.1	102.9	104.7	1.07397	0.102956	0.000635472
P60709	ACTB	95.7	97.6	96	102.2	103	105.5	1.07397	0.102956	0.00349858
Q04656	ATP7A	98.1	97.2	94	104.3	100.6	105.8	1.07397	0.102956	0.0228444
P23434	GCSH	96.8	97.7	94.8	102.2	108.4	100	1.07363	0.102492	0.0556708
P82912	MRPS11	96.3	93.4	99.6	98.1	110.5	102	1.07363	0.102492	0.156443
P62820	RAB1A	96.5	95.1	97.7	104.2	101.3	105.1	1.07363	0.102492	0.00660751
Q9NZ53	PODXL2	99.5	93.1	96.8	102.8	103	104.9	1.0736	0.102457	0.0227509
Q9HAH7	FBRS	95.7	99.8	93.9	99.1	100.7	110.9	1.0736	0.102457	0.157368
O75351	VPS4B	97.6	96.9	94.9	105.8	104.6	100.3	1.0736	0.102457	0.0186687
Q86UP2	KTN1	96.6	96.3	96.5	104.6	102.9	103.2	1.0736	0.102457	0.000181243
O43759	SYNGR1	95.6	93.7	100.1	103.5	102.7	104.5	1.0736	0.102457	0.0225948
P18859	ATP5PF	96.4	97.7	95.3	103.1	101.5	106.1	1.0736	0.102457	0.00942853
Q9P0S3	ORMDL1	96.8	99.4	93.2	107.3	105.8	97.5	1.07326	0.101993	0.116482
O14646	CHD1	95.7	97.5	96.2	106.2	101.1	103.3	1.07326	0.101993	0.0108439
P54098	POLG	96.2	97	96.2	101.6	103.5	105.5	1.07326	0.101993	0.00363819
O75934	BCAS2	96.6	94.6	98.2	98.4	105.4	106.8	1.07326	0.101993	0.0650425
O75907	DGAT1	94	95.6	99.8	98.8	100.2	111.6	1.07326	0.101993	0.184092
P02511	CRYAB	93.2	102.7	93.5	103.2	104.4	102.9	1.07291	0.101528	0.0894284
Q14116	IL18	95.3	96.9	97.3	104.6	105.1	100.9	1.07288	0.101494	0.00851263
Q6NZ63	STEAP1B	95.5	95.3	98.7	105.6	103.3	101.7	1.07288	0.101494	0.0112188
Q3MII6	TBC1D25	95.1	92.3	102.1	97.9	116.1	96.5	1.07254	0.10103	0.37102
O94964	SOGA1	94.5	94	101	103.4	107.3	99.8	1.07254	0.10103	0.0887088
P29558	RBMS1	93.3	96.2	100	105.8	103.3	101.4	1.07254	0.10103	0.0393158
Q9H0P0	NT5C3A	97.9	95.9	95.7	105.9	101.9	102.7	1.07254	0.10103	0.00767148
Q8N1W1	ARHGEF28	97.1	95.9	96.5	102	104.3	104.2	1.07254	0.10103	0.00106583
Q8IYB5	SMAP1	94.4	97.4	97.7	105.5	98.5	106.5	1.07254	0.10103	0.062258
Q4ADV7	RIC1	94.2	97.5	97.8	101.3	101.4	107.8	1.07254	0.10103	0.0455183
Q155Q3	DIXDC1	99.2	100.4	89.9	97.5	98.8	114.2	1.07254	0.10103	0.329251
Q14432	PDE3A	102.4	92.6	94.5	91.9	96.1	122.5	1.07254	0.10103	0.523916
Q96GS4	BORCS6	93.1	100.4	96	99.9	106.7	103.8	1.07219	0.100565	0.0738777
Q9UN37	VPS4A	95.2	97	97.3	99.9	100.7	109.8	1.07219	0.100565	0.098111
P24666	ACP1	97.2	96.5	95.8	105	105.1	100.3	1.07219	0.100565	0.0130262
Q9Y256	RCE1	96.8	98.1	94.6	100.9	106.3	103.2	1.07219	0.100565	0.020322
Q9Y3B3	TMED7	94.1	96.3	99.2	107.3	99.3	103.9	1.07217	0.100532	0.0643434
Q9H9F9	ACTR5	97.2	98.6	93.8	103.9	105.3	101.3	1.07217	0.100532	0.0195075
Q8TED0	UTP15	97.1	97.1	95.4	103.2	103.5	103.8	1.07217	0.100532	0.000299419
P01308	INS	93.1	101.2	95.2	108.7	101.9	99.7	1.07185	0.1001	0.129291
Q8IWI9	MGA	95.8	95.6	98.2	101	103	106.4	1.07182	0.100067	0.0177407
Q7Z5Q1	CPEB2	95.5	99.1	95	108.4	101.4	100.6	1.07182	0.100067	0.0680908
P45880	VDAC2	97.8	94.3	97.5	103.6	105.9	100.9	1.07182	0.100067	0.0192276
O14974	PPP1R12A	96.4	96.9	96.3	104.1	104.3	102	1.07182	0.100067	0.000795543
Q8WUH1	CHURC1	94.5	99	96.1	103.5	103.9	103	1.07182	0.100067	0.00667673
P11172	UMPS	96.2	96.7	96.7	104	103.3	103.1	1.07182	0.100067	2.67511e-05
Q96G46	DUS3L	96.9	99.9	92.8	98	104.3	108.1	1.07182	0.100067	0.125854
Q9Y5R8	TRAPPC1	91.4	102	96.2	98.3	99.3	112.8	1.07182	0.100067	0.282671
A8MW92	PHF20L1	96.9	94.4	98.4	104.7	103.7	102.1	1.0718	0.100034	0.00757051
Q9UKX7	NUP50	95.8	98.6	95.2	105.2	99.9	105.2	1.07148	0.0996021	0.028323
Q9Y5J9	TIMM8B	97	95.8	96.8	102.9	101.2	106.2	1.07148	0.0996021	0.010359
O94915	FRYL	96.8	95.5	97.3	103.1	104.8	102.4	1.07148	0.0996021	0.00150384
P07738	BPGM	96.6	105.1	87.9	98	100.2	112.1	1.07148	0.0996021	0.356179
Q99551	MTERF1	97.7	93.7	98.3	104.2	103.4	102.8	1.07145	0.0995689	0.0100223
P68104	EEF1A1	95.3	98.6	95.8	104.5	101	104.9	1.07145	0.0995689	0.0127626
Q9Y2U8	LEMD3	95.6	96.9	97.2	101.8	101.4	107.2	1.07145	0.0995689	0.0234085
P57105	SYNJ2BP	98.4	92.7	98.6	101.4	101.1	107.9	1.07145	0.0995689	0.0789961
Q3KRA6	C2orf76	96.4	98.5	94.8	101.6	108.4	100.3	1.07111	0.099104	0.065719
Q13439	GOLGA4	96	97.9	95.8	103.7	102.3	104.3	1.07111	0.099104	0.00154387
P04179	SOD2	98	98.2	93.5	102.2	102.8	105.3	1.07111	0.099104	0.0190104
Q5J8M3	EMC4	93.7	97	99	107.9	96.5	105.9	1.07111	0.099104	0.148192
P55327	TPD52	97.4	95.2	97.1	103.6	104.7	102	1.07111	0.099104	0.00276098
Q9HD67	MYO10	97.9	94.7	97.1	101.3	104.7	104.3	1.07111	0.099104	0.00886429
O75954	TSPAN9	83.9	102	103.8	105.3	96.9	108.1	1.07111	0.099104	0.393683
Q96I36	COX14	93.1	96.3	100.3	106.5	95.3	108.4	1.07076	0.098639	0.210547
Q15291	RBBP5	96.6	95.4	97.7	103.4	103.5	103.3	1.07076	0.098639	0.000510727
P61966	AP1S1	94.9	99.2	95.7	100.1	109.9	100.3	1.07074	0.0986061	0.122073
Q9P2E5	CHPF2	96.7	95.7	97.4	102	103.9	104.4	1.07074	0.0986061	0.00149479
P28827	PTPRM	95	95.2	99.6	104.1	99.8	106.4	1.07074	0.0986061	0.0492623
Q14CZ0	C16orf72	89.8	99	101	99.5	102.6	108.2	1.07074	0.0986061	0.18613
Q6ZN30	BNC2	98	94.4	97.4	104.5	102.2	103.6	1.07074	0.0986061	0.00625505
P35610	SOAT1	95.9	95.3	98.6	100	97.3	112.9	1.07039	0.0981411	0.239051
Q13526	PIN1	93.6	95.8	100.4	108.6	98.8	102.8	1.07039	0.0981411	0.122349
Q9Y508	RNF114	95.2	96	98.6	103.2	103	104	1.07039	0.0981411	0.00315064
O43143	DHX15	96.8	96.6	96.4	102.8	103.2	104.2	1.07039	0.0981411	9.5203e-05
Q6P1A2	LPCAT3	95.5	97.5	96.8	108.3	97	104.9	1.07039	0.0981411	0.115964
O95848	NUDT14	95.8	101.1	92.9	93.7	104	112.5	1.07039	0.0981411	0.316282
P57678	GEMIN4	97.8	96.8	95.2	103.1	102.3	104.8	1.07039	0.0981411	0.00299977
Q9NYR9	NKIRAS2	95.2	98.6	96	99.2	105	106	1.07039	0.0981411	0.0446837
Q15363	TMED2	95.6	97.4	96.8	102.3	100.2	107.7	1.07039	0.0981411	0.0414668
Q9Y4G2	PLEKHM1	102.2	99.6	88	90.7	106.8	112.7	1.07039	0.0981411	0.437456
Q15771	RAB30	99	91.7	99.1	105.3	103.2	101.6	1.07005	0.0976759	0.0646376
Q9UMZ2	SYNRG	96.8	96.4	96.6	102.8	102.4	104.9	1.07005	0.0976759	0.000990216
Q13114	TRAF3	96.5	92.9	100.4	100.7	106.2	103.2	1.07005	0.0976759	0.0654487
Q96G21	IMP4	96.6	94.4	98.9	102.3	104.4	103.5	1.07002	0.0976434	0.00919124
O14519	CDK2AP1	97.9	93.6	98.4	101.4	103.8	105	1.07002	0.0976434	0.0218147
Q6UXT9	ABHD15	97.6	92.6	99.7	103.7	108.3	98.1	1.06968	0.0971782	0.136706
O15541	RNF113A	95.5	98.3	96.1	107.9	101.1	101.1	1.06968	0.0971782	0.0497682
O43592	XPOT	98.1	98.2	93.6	106.2	102.1	101.8	1.06968	0.0971782	0.0316367
Q9UNH6	SNX7	97.9	99.6	92.4	103	104.3	102.8	1.06968	0.0971782	0.0388267
P51957	NEK4	96	97.2	96.7	101.2	105.6	103.3	1.06968	0.0971782	0.00692906
Q8IYD1	GSPT2	96.8	96	97.1	99.7	106.9	103.5	1.06968	0.0971782	0.0329541
Q9Y2Q5	LAMTOR2	92.5	96.2	101.2	100.9	105.5	103.7	1.06968	0.0971782	0.0777284
Q86SJ2	AMIGO2	94	101.4	94.5	102.8	102.7	104.6	1.06968	0.0971782	0.0524306
O75330	HMMR	98	96.7	95.2	103.7	101.4	105	1.06968	0.0971782	0.00711925
P54922	ADPRH	95.6	96.9	97.4	105.5	99	105.6	1.06968	0.0971782	0.0401535
Q8N568	DCLK2	96.9	97.7	95.3	98.9	109.9	101.3	1.06968	0.0971782	0.119782
Q9BUE6	ISCA1	95.5	96.9	97.5	101.7	104.4	103.9	1.06933	0.0967129	0.00277197
Q75N03	CBLL1	98.1	94.6	97.2	102.6	103.1	104.3	1.06933	0.0967129	0.0045222
P05783	KRT18	96	97.7	96.2	101.4	103.1	105.5	1.06933	0.0967129	0.00681338
Q07352	ZFP36L1	92.2	99.9	97.8	102.3	101.2	106.5	1.06933	0.0967129	0.0755418
P18440	NAT1	95.3	97.7	97	104.7	105.2	100.2	1.06931	0.0966806	0.0183726
Q8WUZ0	BCL7C	94.5	98.3	97.2	94.2	104.5	111.4	1.06931	0.0966806	0.261059
Q9Y371	SH3GLB1	96.7	97.3	96	103.8	100.6	105.7	1.06931	0.0966806	0.0120108
Q12968	NFATC3	93.7	95.7	100.6	111.4	111.5	87.1	1.06897	0.0962153	0.470418
O75915	ARL6IP5	99.9	96.9	93.2	104.9	104.8	100.3	1.06897	0.0962153	0.0535848
Q9BRR8	GPATCH1	96.6	96.5	96.9	104.5	101.3	104.2	1.06897	0.0962153	0.00290846
Q7Z6B0	CCDC91	98.4	94.4	97.2	99.6	105.3	105.1	1.06897	0.0962153	0.0393916
Q9NP74	PALMD	102.5	97.5	90	100.9	101.1	108	1.06897	0.0962153	0.197457
P98088	MUC5AC	95.1	95.9	99	93.3	106.8	109.9	1.06897	0.0962153	0.271648
P29590	PML	95.1	95.8	99.1	96.1	100.5	113.4	1.06897	0.0962153	0.279616
Q8IY45	AMN1	95.7	94.6	99.7	101.6	90.7	117.7	1.06897	0.0962153	0.451205
P40926	MDH2	96.3	96.5	97.3	102.7	103.4	104	1.06894	0.0961832	0.000161241
Q13443	ADAM9	97.5	94.4	98.1	107.5	100.4	102	1.06862	0.0957499	0.0528667
Q08257	CRYZ	97.7	96.7	95.6	105.2	102.5	102.2	1.06862	0.0957499	0.00421122
Q9UKV5	AMFR	97.3	97.8	94.9	102.4	104.3	103.2	1.06862	0.0957499	0.00322197
Q53HC0	CCDC92	98.7	94.6	96.7	104.1	98.7	107.1	1.06862	0.0957499	0.0718477
Q8IWP9	CCDC28A	106	92.1	91.9	94.2	104.5	111.2	1.06862	0.0957499	0.384481
Q96F44	TRIM11	97.3	97.9	94.9	98.6	105	106.4	1.0686	0.0957179	0.0612529
Q5T5C0	STXBP5	101	93.7	95.3	102.6	105	102.2	1.06828	0.0952842	0.0502694
O15294	OGT	97.1	97.3	95.7	106.2	101.6	102.1	1.06825	0.0952525	0.012836
O95831	AIFM1	95.8	98.6	95.7	102.5	103.9	103.5	1.06825	0.0952525	0.00313156
Q6DD88	ATL3	97	97.7	95.4	105.8	103	101.1	1.06825	0.0952525	0.0123799
Q9UJK0	TSR3	97.9	97.3	94.9	102.7	104.1	103.1	1.06825	0.0952525	0.00279872
Q96AC1	FERMT2	95.1	96.7	98.3	104.9	101.6	103.4	1.06825	0.0952525	0.00765022
Q05209	PTPN12	96.4	98.2	95.5	102.8	103.3	103.8	1.06825	0.0952525	0.00144735
Q14627	IL13RA2	99.5	97.2	93.4	99.3	106.2	104.4	1.06825	0.0952525	0.0727031
O15269	SPTLC1	97.7	96.6	95.8	101	104.4	104.5	1.06825	0.0952525	0.00662996
O75626	PRDM1	97.7	98.5	93.9	93.5	105.3	111.1	1.06825	0.0952525	0.286338
Q13595	TRA2A	99.8	93.1	97.3	108.7	100.1	101.2	1.06823	0.0952207	0.118936
Q9Y4E8	USP15	97.3	96.1	96.7	104.2	103.2	102.4	1.06791	0.0947868	0.000465112
Q68DH5	LMBRD2	97.8	95.6	96.7	100.4	103	106.4	1.06791	0.0947868	0.0237928
Q9C0D3	ZYG11B	95.9	98.5	95.7	102.6	104.9	102.3	1.06791	0.0947868	0.00575464
Q9Y3A3	MOB4	96.1	96.4	97.6	105.5	96	108.3	1.06791	0.0947868	0.154837
Q99500	S1PR3	96.1	93.1	100.9	98.7	106.5	104.6	1.06791	0.0947868	0.114813
O00170	AIP	95.7	96	98.4	103.4	101.3	105.1	1.06791	0.0947868	0.00918995
P52209	PGD	96.9	96.5	96.7	101.3	102.1	106.4	1.06791	0.0947868	0.0144269
Q9H8K7	PAAT	98.9	99.8	91.5	99.8	108.5	101.6	1.06788	0.0947552	0.153484
P18206	VCL	95.3	98.4	96.5	102	104.3	103.6	1.06788	0.0947552	0.00436931
P09237	MMP7	98.2	91.9	100.1	118.8	80	111.1	1.06788	0.0947552	0.616618
Q96HR8	NAF1	89.6	104.4	96.2	103	103.1	103.7	1.06754	0.0942896	0.202128
Q9Y584	TIMM22	96.7	98	95.5	101.8	102.7	105.3	1.06754	0.0942896	0.00684062
P98170	XIAP	97.1	95	98.1	102.9	96.1	110.8	1.06754	0.0942896	0.207073
P78371	CCT2	96.4	96.9	96.9	102.5	104.3	103	1.06754	0.0942896	0.000312361
Q13464	ROCK1	96.9	95.6	97.7	103.8	102.1	103.9	1.06754	0.0942896	0.00151306
Q9BTC8	MTA3	98.7	98.2	93.3	102.8	101.4	105.6	1.06754	0.0942896	0.0368416
O94889	KLHL18	99.1	100.9	90.3	105.3	106.1	98.5	1.06752	0.0942582	0.183427
Q92503	SEC14L1	106	94.3	90	102.1	106.5	101.2	1.06717	0.0937926	0.267744
Q9BXK5	BCL2L13	96.1	94.3	99.9	109.1	97.1	103.6	1.06717	0.0937926	0.16584
Q9UBF8	PI4KB	96.6	94.3	99.4	102.2	101.7	105.9	1.06717	0.0937926	0.0305214
Q9H2C0	GAN	95.4	97.4	97.5	102.1	103.6	104.1	1.06717	0.0937926	0.00203573
Q8NBZ7	UXS1	98	99.2	93.1	109.5	102.6	97.6	1.06683	0.0933268	0.174531
Q9H7Z3	NRDE2	95.6	93.9	100.8	105.9	101.7	102.1	1.06683	0.0933268	0.058891
Q9H9Y6	POLR1B	97.7	97.2	95.4	103.8	103	102.9	1.06683	0.0933268	0.00101646
P17980	PSMC3	96.9	96.3	97.1	102.4	104.2	103.1	1.06683	0.0933268	0.000359441
Q96PE7	MCEE	98.7	95.9	95.7	98.2	104.4	107.1	1.06683	0.0933268	0.0825916
Q5SYE7	NHSL1	96.2	94.4	99.7	102	104.5	103.2	1.06683	0.0933268	0.0196043
Q9GZR7	DDX24	97.4	96.1	96.8	102.6	103.1	104	1.06683	0.0933268	0.000311849
Q96EH3	MALSU1	95.4	97.7	97.2	104.7	100.7	104.3	1.06683	0.0933268	0.0111902
Q9H6E5	TUT1	96.2	97.1	97	101.8	102.4	105.5	1.06683	0.0933268	0.00541988
Q9NXK8	FBXL12	94.8	95.2	100.3	104.3	106.1	99.2	1.06648	0.0928609	0.0773055
O94985	CLSTN1	95.8	96.7	97.8	97.7	106	105.9	1.06648	0.0928609	0.0839311
Q9Y4P3	TBL2	94.5	98.3	97.5	99.5	100.4	109.7	1.06648	0.0928609	0.136457
Q13129	RLF	96	95.6	98.8	100.5	106.7	102.5	1.06646	0.0928299	0.0367827
Q8WV19	SFT2D1	95.5	90.8	104.1	101.6	104.1	104	1.06646	0.0928299	0.181209
Q5T7M9	DIPK1A	98.3	99.1	93	99.6	105.3	104.8	1.06646	0.0928299	0.0716493
P25686	DNAJB2	97.1	99	94.3	102.7	106.8	100.1	1.06612	0.092364	0.0547411
Q8IV56	PRR15	100.4	96.1	93.9	104.5	103.4	101.7	1.06612	0.092364	0.0367895
Q9Y6H1	CHCHD2	96.5	96.3	97.6	106.5	101.2	101.9	1.06612	0.092364	0.0201027
Q07021	C1QBP	95.5	98.3	96.6	102.6	104.9	102.1	1.06612	0.092364	0.0057068
P82979	SARNP	96.4	96.8	97.2	102.6	104.1	102.9	1.06612	0.092364	0.000237714
P22570	FDXR	97.3	95.5	97.6	102.3	103.2	104.1	1.06612	0.092364	0.00156927
P08754	GNAI3	99.3	96.4	94.7	100.7	104.8	104.1	1.06612	0.092364	0.0256422
Q03519	TAP2	96.9	96.5	97	104.9	100.6	104.1	1.06612	0.092364	0.00855366
P23378	GLDC	94.1	98.7	97.6	102.4	103.1	104.1	1.06612	0.092364	0.0121767
Q16352	INA	94.9	97.7	97.8	102.7	102.7	104.2	1.06612	0.092364	0.00398031
Q9UBI6	GNG12	96.6	94.7	99.1	103.9	101.4	104.3	1.06612	0.092364	0.0149556
Q6Q788	APOA5	94.1	93.9	102.4	97.2	106.9	105.5	1.06612	0.092364	0.19563
Q86YS7	C2CD5	95.3	96.7	98.4	98.5	105.1	106	1.06612	0.092364	0.0645862
O15155	BET1	95.5	100.4	94.5	110	93.3	106.3	1.06612	0.092364	0.300152
Q8NBN3	TMEM87A	97.5	95.8	97.1	100.6	100.5	108.5	1.06612	0.092364	0.0767446
P17275	JUNB	98.5	95.9	96	103.3	106.1	100.1	1.06577	0.091898	0.0300032
P30837	ALDH1B1	96.8	97.9	95.7	104.8	103.2	101.5	1.06577	0.091898	0.00512258
Q9NV70	EXOC1	97.6	95.9	96.9	99.2	101.8	108.5	1.06577	0.091898	0.0864303
Q14651	PLS1	96.3	97.5	96.7	104.9	104.8	99.9	1.06575	0.0918673	0.0195578
Q14344	GNA13	96	97.4	97.1	102.8	101.4	105.4	1.06575	0.0918673	0.006951
Q9Y5P4	CERT	97.4	96.3	96.8	104	105	100.5	1.0654	0.0914012	0.0106482
Q9BRA0	NAA38	98.1	95.7	96.7	103.5	101.8	104.2	1.0654	0.0914012	0.00313625
Q6P4A7	SFXN4	95.9	94.6	100	102.8	100.3	106.4	1.0654	0.0914012	0.0579543
Q9P2Y5	UVRAG	97	94.9	98.6	100.8	98.5	110.2	1.0654	0.0914012	0.165254
Q14156	EFR3A	95.5	95.1	99.9	90.7	107.9	110.9	1.0654	0.0914012	0.383619
Q9NRW3	APOBEC3C	97	94.1	99.4	106.5	102.8	100.1	1.06506	0.090935	0.0588956
Q05086	UBE3A	95.9	97	97.6	103.6	102.3	103.5	1.06506	0.090935	0.000633406
P62837	UBE2D2	99.1	97.2	94.2	101.4	103.6	104.4	1.06506	0.090935	0.0201369
Q16760	DGKD	94.8	96	99.7	107	96.1	106.3	1.06506	0.090935	0.174331
O95251	KAT7	98.5	96.3	95.8	102.2	102.5	104.8	1.06504	0.0909047	0.00570056
P63027	VAMP2	95.7	102.8	92.1	99.5	104.3	105.7	1.06504	0.0909047	0.160424
Q9UKV3	ACIN1	96.2	96.7	97.7	103.9	103.2	102.3	1.06469	0.0904385	0.000607653
P14406	COX7A2	96.5	96.7	97.4	103.7	101.9	103.8	1.06469	0.0904385	0.000748559
Q9BY44	EIF2A	98.2	95.6	96.8	103.8	104.1	101.5	1.06469	0.0904385	0.00489595
Q8NEF9	SRFBP1	93.7	97.6	99.3	103.2	102.3	103.9	1.06469	0.0904385	0.0219441
P56181	NDUFV3	86.8	110.7	93.1	104.9	97.4	107.1	1.06469	0.0904385	0.463074
Q04941	PLP2	102.4	93.7	94.5	96.9	103.9	108.6	1.06469	0.0904385	0.226517
Q8IVL1	NAV2	100.5	91.8	98.3	92.1	106.6	110.7	1.06469	0.0904385	0.37051
Q9UBH6	XPR1	97.1	95.6	97.9	101.4	97.1	110.9	1.06469	0.0904385	0.203979
Q15907	RAB11B	96.5	99.5	94.6	102.4	104.4	102.5	1.06435	0.0899721	0.0164556
P55011	SLC12A2	99.8	94.7	96.1	103.7	102.4	103.2	1.06435	0.0899721	0.0164556
P06400	RB1	95.2	99	96.4	105.3	99.5	104.5	1.06435	0.0899721	0.0431625
Q7Z2E3	APTX	96.6	96	98	101.6	102	105.7	1.06435	0.0899721	0.0121682
Q96L93	KIF16B	99.7	95.3	95.6	99.9	102.4	107	1.06435	0.0899721	0.0685038
Q9H1K1	ISCU	94.5	99.4	96.7	106.1	100.1	103.1	1.06435	0.0899721	0.0495409
P49748	ACADVL	96.1	97.6	96.9	102.1	102.3	104.9	1.06435	0.0899721	0.00338134
Q9HAV0	GNB4	96.1	95.1	99.5	104.5	102.8	102.1	1.06433	0.0899421	0.0145279
P02751	FN1	94.6	100	96.1	104.2	103	102.2	1.06433	0.0899421	0.0219078
Q15036	SNX17	94.4	98.3	98	100.2	106	103.2	1.06433	0.0899421	0.0407271
Q9NUJ3	TCP11L1	98.6	97.1	95	101.5	102.8	105.1	1.06433	0.0899421	0.0136448
Q9Y6R4	MAP3K4	98.6	96.1	96	98.3	104.8	106.3	1.06433	0.0899421	0.0744359
O43688	PLPP2	99.3	96.5	94.9	104.6	104.3	100.5	1.06433	0.0899421	0.0277017
Q9P246	STIM2	101.4	86.8	102.5	101.4	108.7	99.2	1.06398	0.0894758	0.346613
O75937	DNAJC8	97.4	95.3	98	106.6	100.5	102.2	1.06398	0.0894758	0.0358585
Q15286	RAB35	98.1	95.6	97	105.6	101.4	102.3	1.06398	0.0894758	0.0134227
Q9NQG6	MIEF1	94.2	100.5	96	106.2	99.4	103.7	1.06398	0.0894758	0.0856334
Q8NCN4	RNF169	98.4	96.6	95.7	99.7	103.3	106.3	1.06398	0.0894758	0.0399266
Q9UKB3	DNAJC12	97.9	96.6	96.2	103.3	99	107	1.06398	0.0894758	0.0588969
P42330	AKR1C3	97.5	96.1	97.1	106	102.2	101.1	1.06398	0.0894758	0.0158423
Q9BTC0	DIDO1	95.7	98.1	96.9	102.4	102.8	104.1	1.06398	0.0894758	0.00198125
P18846	ATF1	97.3	97.7	95.7	111.9	99.4	97.9	1.06364	0.0890092	0.240673
Q9UMY4	SNX12	94.8	97.6	98.3	100.5	106.9	101.8	1.06364	0.0890092	0.050355
P06576	ATP5F1B	97.5	95.5	97.7	102.2	104.3	102.7	1.06364	0.0890092	0.0028566
Q9NUT2	ABCB8	96.8	97.9	96	101.1	101.3	106.8	1.06364	0.0890092	0.0339507
Q16666	IFI16	96.3	98.1	96.4	103.6	102.9	102.8	1.06362	0.0889796	0.000633118
Q9ULJ1	ODF2L	86.2	104.9	99.7	91.8	114.3	103.2	1.06362	0.0889796	0.511048
Q8TC07	TBC1D15	97	98	95.8	102.7	102.7	103.9	1.06362	0.0889796	0.00120059
Q5VZI3	TMEM268	95.2	98	97.6	100.6	101.9	106.8	1.06362	0.0889796	0.0413787
Q9HCH0	NCKAP5L	97.7	102.5	90.6	96.3	96.9	116.1	1.06362	0.0889796	0.449478
Q7L0Y3	TRMT10C	97.8	96	96.9	105.5	100.8	102.8	1.0633	0.0885426	0.0136082
Q12872	SFSWAP	97.6	97.1	96.1	105.4	103.9	99.9	1.06327	0.0885131	0.022586
O60841	EIF5B	97.7	96.2	96.9	104.4	104.7	100.1	1.06327	0.0885131	0.0166397
P11142	HSPA8	96.8	96	98	103.7	102.9	102.6	1.06327	0.0885131	0.000779168
O75347	TBCA	96.6	96.6	97.6	106.2	100.4	102.6	1.06327	0.0885131	0.0235948
Q9UKG1	APPL1	95.9	95.9	99	102.9	101.9	104.4	1.06327	0.0885131	0.00830584
O15118	NPC1	94.7	97.8	98.3	103.6	104.9	100.7	1.06327	0.0885131	0.0215886
Q16698	DECR1	99.8	95.8	95.2	102.2	105.3	101.7	1.06327	0.0885131	0.0285718
P61088	UBE2N	95.8	98.2	96.8	101.8	104.3	103.1	1.06327	0.0885131	0.00361819
Q9UQE7	SMC3	98.1	95.9	96.8	103.6	101.9	103.7	1.06327	0.0885131	0.00209243
Q96EY9	ADAT3	99	98	93.8	100.8	103.6	104.8	1.06327	0.0885131	0.0366078
Q96GX9	APIP	96.7	93.5	100.6	106.3	101.4	101.4	1.06293	0.0880464	0.0806729
Q9BQ67	GRWD1	97.6	96.1	97.1	103.1	102.5	103.5	1.06293	0.0880464	0.000320848
Q86X59	C17orf82	95	93	102.8	99.1	106	104	1.06293	0.0880464	0.167689
Q9BRS2	RIOK1	96.6	96.9	97.3	99.6	104.7	104.8	1.06293	0.0880464	0.024266
Q8TBX8	PIP4K2C	95.4	97.5	97.9	101.5	101.2	106.4	1.06293	0.0880464	0.0302769
Q9BX95	SGPP1	97.7	97.7	95.4	97.3	104.2	107.6	1.06293	0.0880464	0.122721
Q96J66	ABCC11	103.7	96.4	90.7	109.3	82.4	117.4	1.06293	0.0880464	0.615776
O75446	SAP30	98.6	96.9	95.3	102.6	100.8	105.7	1.06293	0.0880464	0.0238367
Q8WTS1	ABHD5	88.8	92.6	109.5	110.9	100	98.2	1.06256	0.0875504	0.463817
P31040	SDHA	94.6	96.8	99.5	105.6	103.1	100.4	1.06256	0.0875504	0.0424507
Q9HCH5	SYTL2	93.3	98.3	99.3	103.5	104.7	100.9	1.06256	0.0875504	0.048927
O43772	SLC25A20	97.3	97.2	96.4	104	103.7	101.4	1.06256	0.0875504	0.00221649
Q96B97	SH3KBP1	96.4	98.6	95.9	103	102.9	103.2	1.06256	0.0875504	0.00189752
P00451	F8	100.2	92	98.7	97.5	108.1	103.5	1.06256	0.0875504	0.201333
Q8N584	TTC39C	93.5	99.4	98	102.1	101.5	105.5	1.06256	0.0875504	0.0491744
Q8IZ41	RASEF	102.8	94.9	93.2	100.1	102.7	106.3	1.06256	0.0875504	0.154503
Q8IZ81	ELMOD2	95.3	96.1	99.5	102.6	97.1	109.4	1.06256	0.0875504	0.184067
Q13177	PAK2	96.4	99.3	95.2	102.7	104.2	102.1	1.06222	0.0870835	0.0115943
P26038	MSN	96.5	97	97.4	104	102.4	102.6	1.06222	0.0870835	0.000440671
Q969R5	L3MBTL2	97.9	95.1	97.9	96.8	107.9	104.3	1.06222	0.0870835	0.15066
Q96FX7	TRMT61A	93.2	95.9	101.8	102.4	102.1	104.5	1.06222	0.0870835	0.0850212
P20248	CCNA2	104.4	90.9	95.7	97	115.4	96.7	1.0622	0.0870545	0.457165
P37108	SRP14	95.5	96.6	98.9	105.8	101.7	101.6	1.0622	0.0870545	0.0241851
Q9Y314	NOSIP	98.2	95.8	97	105	102.2	101.9	1.0622	0.0870545	0.00747588
P51858	HDGF	96.5	96.4	98.1	104.4	101.2	103.5	1.0622	0.0870545	0.00539033
P38919	EIF4A3	96.2	98.3	96.5	104.9	104.2	99.9	1.06186	0.0865877	0.0240213
Q86V97	KBTBD6	99.4	97	94.6	96.6	111	101.4	1.06186	0.0865877	0.249221
Q8WYP3	RIN2	99.4	96.3	95.3	105	102.3	101.7	1.06186	0.0865877	0.0198626
Q15172	PPP2R5A	98.3	96.9	95.8	106.6	100.6	101.8	1.06186	0.0865877	0.0382248
P13995	MTHFD2	98.6	95.7	96.7	102.9	103.7	102.4	1.06186	0.0865877	0.00298247
Q92620	DHX38	96.3	98.3	96.4	102.1	104.3	102.6	1.06186	0.0865877	0.00298247
Q68CP9	ARID2	98.9	96.4	95.7	103.3	103.1	102.6	1.06186	0.0865877	0.00378814
Q96ER3	SAAL1	96.9	96.8	97.3	103.2	103.1	102.7	1.06186	0.0865877	9.99576e-06
Q13332	PTPRS	95.7	96.7	98.6	97.5	108.7	102.8	1.06186	0.0865877	0.147278
Q9H089	LSG1	96.7	95.8	98.5	104.2	100.9	103.9	1.06186	0.0865877	0.0104288
L0R819	ASDURF	95	97	99	103.9	100.1	105	1.06186	0.0865877	0.0332014
Q9H6K1	ILRUN	97.5	95.7	97.8	102.1	101.7	105.2	1.06186	0.0865877	0.00954473
Q9NQZ5	STARD7	96.5	97.1	97.4	98.2	101.7	109.1	1.06186	0.0865877	0.136224
P62987	UBA52	98.6	89.6	102.8	110.5	87.4	111.1	1.06186	0.0865877	0.52921
Q9Y4K4	MAP4K5	96.4	98.4	96.2	105.1	101.8	102	1.06151	0.0861207	0.00953894
P50991	CCT4	96.7	96.3	98	102.1	103.8	103	1.06151	0.0861207	0.00109876
Q7L8J4	SH3BP5L	100.7	94.2	96.2	100.1	104.8	104.1	1.06149	0.086092	0.0689842
P41236	PPP1R2	93.1	98.3	99.7	111.5	98.9	98.5	1.06115	0.085625	0.276854
Q8N612	FAM160A2	95.6	97.4	98.1	106.4	102.2	100.3	1.06115	0.085625	0.0382953
Q9NQH7	XPNPEP3	96.7	97.5	96.9	104.6	102.4	101.9	1.06115	0.085625	0.00234941
P07900	HSP90AA1	95.4	96.7	99	104.7	101.8	102.4	1.06115	0.085625	0.0124756
Q5RI15	COX20	96.6	98.5	96	101.5	105	102.4	1.06115	0.085625	0.0100849
Q06210	GFPT1	97.4	96.3	97.4	102.2	103.8	102.9	1.06115	0.085625	0.000552292
Q9Y450	HBS1L	96.5	99.4	95.2	103.5	102.3	103.1	1.06115	0.085625	0.01005
Q92859	NEO1	98.4	95.7	97	103.3	102.4	103.2	1.06115	0.085625	0.00202591
O43148	RNMT	96	98.3	96.8	102.5	102.1	104.3	1.06115	0.085625	0.00341685
Q8ND24	RNF214	94.8	97.7	98.7	102.5	102.5	104	1.06113	0.0855965	0.0095548
A5PLL7	TMEM189	89.9	99.1	102.1	106	108.8	94	1.0608	0.0851579	0.369324
Q9Y6X2	PIAS3	92.9	101.9	96.3	104	90.8	114	1.0608	0.0851579	0.45928
P20645	M6PR	98.6	96.6	96	100.3	105.8	102.8	1.06078	0.0851295	0.0291975
Q9NRL2	BAZ1A	97	96.5	97.7	104.2	100.5	104.2	1.06078	0.0851295	0.0100007
Q15424	SAFB	96.3	98.3	96.6	104.2	100	104.7	1.06078	0.0851295	0.021718
Q9GZP9	DERL2	95.9	97.3	98	99.1	104.9	104.9	1.06078	0.0851295	0.0438046
Q53LP3	SOWAHC	96.6	99.1	95.5	88.1	107.8	113	1.06078	0.0851295	0.484012
Q9NVK5	FGFR1OP2	98.6	96.2	96.4	98.3	105.3	105.3	1.06078	0.0851295	0.0742307
Q8IUF1	CBWD2	96.8	97.6	96.8	106.4	100.7	101.7	1.06044	0.0846624	0.0299099
O00566	MPHOSPH10	96.5	98.2	96.5	104	102.1	102.7	1.06044	0.0846624	0.00181649
Q53S33	BOLA3	94.3	97.9	99	101.6	104.5	102.7	1.06044	0.0846624	0.0237689
P25787	PSMA2	97.8	95.3	98.1	108.6	96.5	103.7	1.06044	0.0846624	0.180823
P15924	DSP	98.3	94.9	98	102.7	101.4	104.7	1.06044	0.0846624	0.0155238
P62258	YWHAE	95.5	98.5	97.2	102	101.8	105	1.06044	0.0846624	0.0122333
Q96AQ8	MCUR1	96.3	96.6	98.3	103.5	99.6	105.7	1.06044	0.0846624	0.0360302
P48426	PIP4K2A	97.6	96.2	97.4	105.8	100.1	102.9	1.06044	0.0846624	0.0261574
Q969P0	IGSF8	95.4	98.1	97.7	106.4	102.1	100.2	1.0601	0.0841951	0.0445145
Q9UKK3	PARP4	98	96.4	96.8	102.6	103.6	102.5	1.0601	0.0841951	0.000608147
Q8NE71	ABCF1	96.3	97.9	97	102.6	103.3	102.8	1.0601	0.0841951	0.000327608
Q9Y697	NFS1	98	95.9	97.3	104.3	100.2	104.2	1.0601	0.0841951	0.0171193
Q9C0D5	TANC1	96.1	96.7	98.5	100.4	103.7	104.7	1.06008	0.0841671	0.0171622
Q8N5K1	CISD2	96.2	95.9	99.2	102.3	101.7	104.8	1.06008	0.0841671	0.0146916
Q6IQ49	SDE2	99.7	95.4	96.2	100	106.7	102.1	1.06008	0.0841671	0.0702624
Q9BV36	MLPH	95.8	97.9	97.6	104	106.3	98.4	1.05973	0.0836998	0.075898
Q9UEE9	CFDP1	99.1	95.6	96.6	103.7	105	100	1.05973	0.0836998	0.0335361
Q8NBN7	RDH13	98.2	97.3	95.8	102.6	103.2	102.9	1.05973	0.0836998	0.00129708
Q99496	RNF2	98.2	95.4	97.7	104.6	101.2	102.9	1.05973	0.0836998	0.0113366
Q14642	INPP5A	93.3	98.1	99.9	102	103	103.7	1.05973	0.0836998	0.0461014
Q86VR2	RETREG3	92.7	98.5	100.1	99.1	98.3	111.3	1.05973	0.0836998	0.290803
Q9NRD1	FBXO6	94.5	103.4	93.4	102.2	111.2	95.3	1.05973	0.0836998	0.357835
A0A0B4J2F2	SIK1B	94.6	98.5	98.2	102.5	104.9	101.3	1.05973	0.0836998	0.024093
O43896	KIF1C	96.8	98.5	96	98.7	99.2	110.8	1.05973	0.0836998	0.222627
P43897	TSFM	97.6	98.1	95.6	104.5	104.3	99.8	1.05939	0.0832324	0.028188
Q86VM9	ZC3H18	97.7	95.5	98.1	104.9	102.7	101	1.05939	0.0832324	0.0142218
Q9NSY1	BMP2K	97.4	97.7	96.2	101.9	107	99.7	1.05939	0.0832324	0.0594662
Q9NSE4	IARS2	97	97.4	96.9	105.7	101.4	101.5	1.05939	0.0832324	0.015523
O15226	NKRF	98.4	94.9	98	102.7	102.7	103.2	1.05939	0.0832324	0.00671853
Q658Y4	FAM91A1	96.8	97.5	97	103.6	101.7	103.3	1.05939	0.0832324	0.000768679
Q00987	MDM2	94.8	101.8	94.7	106.8	97.5	104.3	1.05939	0.0832324	0.188244
O95674	CDS2	97.3	95.8	98.3	103.4	105.7	99.6	1.05937	0.0832046	0.0398808
[truncated: 5,859 more rows]
